# Supplementary material for: Validation of helical symmetry parameters in EMDB
Source: bioRxiv. 2025 May 23:2025.05.18.654508. Preprint. [Version 1] doi: 10.1101/2025.05.18.654508 (PMC12139902; doi:10.1101/2025.05.18.654508)
Supplement: Supplement 1 [file media-1.xlsx]

## Sheet: Sheet1
emdb_id	group	resolution (Å)	rise_deposited (Å)	twist_deposited (°)	csym_deposited	rise_validated (Å)	twist_validated (°)	csym_validated	vector difference	axes order	cc_emdb	cc_validated	validated	cc_improvement	reason	reason 1	reason 2	HI3D_link
EMD-18271	amyloid	1.75	4.75	-1.31	C2	4.75	-1.31	C2	0		0.95695	0.95695	Yes	equal	deposited
EMD-14057	amyloid	1.86	2.368	179.597	C1	2.367	-179.6	C1	0.287864		0.13652	0.96621	Yes	improve	twist sign
EMD-13223	amyloid	1.9	4.78	-0.36	C1	4.78	-0.36	C1	0		0.96122	0.96122	Yes	equal	deposited
EMD-18279	amyloid	1.91	4.74	-1.45	C1	4.74	-1.45	C1	0		0.96227	0.96227	Yes	equal	deposited
EMD-18250	amyloid	1.92	4.74	-1.08	C1	4.74	-1.08	C1	0		0.95787	0.95787	Yes	equal	deposited
EMD-14038	amyloid	1.92	4.75	-1.129	C3	4.75	-1.129	C3	0		0.94578	0.94578	Yes	equal	deposited
EMD-16999	amyloid	1.97	4.78	-2.12	C1	4.78	-2.12	C1	0		0.94334	0.94334	Yes	equal	deposited
EMD-16023	amyloid	1.99	4.74	-2.93	C2	4.74	-2.93	C2	0		0.95265	0.95265	Yes	equal	deposited
EMD-16188	amyloid	2	4.77	-1.33	C1	4.77	-1.33	C1	0		0.94695	0.94695	Yes	equal	deposited
EMD-17806	amyloid	2	2.3667	176.886	C1	2.3667	176.886	C1	0		0.96557	0.96557	Yes	equal	deposited
EMD-18070	amyloid	2.02	4.71	-1.11	C1	4.71	-1.11	C1	0		0.95897	0.95897	Yes	equal	deposited
EMD-14046	amyloid	2.07	2.378	179.402	C1	2.378	179.402	C1	0		0.95419	0.95419	Yes	equal	deposited
EMD-18258	amyloid	2.1	2.38	179.494	C1	2.38	179.494	C1	0		0.95705	0.95705	Yes	equal	deposited
EMD-17022	amyloid	2.14	4.78	-2.15	C1	4.82	-2.14	C1	0.0401236		0.84428	0.88955	Yes	improve	adjusted decimals
EMD-18281	amyloid	2.18	2.374	179.389	C1	2.374	179.389	C1	0		0.96484	0.96484	Yes	equal	deposited
EMD-18112	amyloid	2.2	4.74	-1.44	C2	4.74	-1.44	C2	0		0.96693	0.96693	Yes	equal	deposited
EMD-33719	amyloid	2.2	4.77	-1.76	C1	1.19	-90.44	C1	33.5664		0.80997	0.82192	Yes	improve	different	partial symmetry
EMD-15285	amyloid	2.2	4.76	0.86	C1	4.76	0.86	C1	0		0.95129	0.95129	Yes	equal	deposited
EMD-13224	amyloid	2.2	4.78	-0.39	C1	4.78	-0.39	C1	0		0.96287	0.96287	Yes	equal	deposited
EMD-15753	amyloid	2.2	2.41	178.82	C1	2.41	178.82	C1	0		0.93975	0.93975	Yes	equal	deposited
EMD-18109	amyloid	2.23	4.75	-1.22	C1	4.75	-1.22	C1	0		0.96321	0.96321	Yes	equal	deposited
EMD-18236	amyloid	2.27	4.81	-2.18	C1	4.81	-2.18	C1	0		0.82568	0.82568	Yes	equal	deposited
EMD-14039	amyloid	2.27	4.77	-1.07	C1	4.77	-1.07	C1	0		0.96142	0.96142	Yes	equal	deposited
EMD-15754	amyloid	2.3	2.41	179.11	C1	2.41	179.11	C1	0		0.95208	0.95208	Yes	equal	deposited
EMD-16189	amyloid	2.3	4.71	-1.11	C2	4.71	-1.11	C2	0		0.9647	0.9647	Yes	equal	deposited
EMD-16532	amyloid	2.3	2.38	179.35	C1	2.39	179.44	C1	0.0491905		0.83086	0.89567	Yes	improve	adjusted decimals
EMD-0527	amyloid	2.3	2.37	179.4	C1	2.37	179.4	C1	0		0.93362	0.93362	Yes	equal	deposited
EMD-17123	amyloid	2.3	4.75	-0.92	C1	4.75	-0.92	C1	0		0.94613	0.94613	Yes	equal	deposited
EMD-14055	amyloid	2.32	4.78	-1.01	C1	4.78	-1.01	C1	0		0.94509	0.94509	Yes	equal	deposited
EMD-34392	amyloid	2.35	2.407	179.539	C1	2.407	179.539	C1	0		0.94119	0.94119	Yes	equal	deposited
EMD-17737	amyloid	2.3673	4.81	-1.24	C1	4.81	-1.24	C1	0		0.83131	0.83131	Yes	equal	deposited
EMD-16628	amyloid	2.39	4.996	1.175	C1	4.996	1.175	C1	0		0.94966	0.94966	Yes	equal	deposited
EMD-18508	amyloid	2.4	4.87	-0.78	C2	4.876	0.788	C2	0.737574		0.20424	0.96492	Yes	improve	twist sign
EMD-17105	amyloid	2.4	2.39	179.603	C1	2.4282398	179.603	C1	0.0382398				Excluded	equal	z-shifted
EMD-14030	amyloid	2.44	4.74	-1.49	C1	4.74	-1.49	C1	0		0.94322	0.94322	Yes	equal	deposited
EMD-13225	amyloid	2.5	2.39	179.82	C1	2.39	179.82	C1	0		0.9671	0.9671	Yes	equal	deposited
EMD-17122	amyloid	2.5	4.75	-0.84	C1	4.75	-0.84	C1	0		0.93976	0.93976	Yes	equal	deposited
EMD-20759	amyloid	2.5	4.85	178.92	C2	4.85	178.92	C2	0	z -> x	0.96888	0.96888	Yes	equal	deposited
EMD-33999	amyloid	2.5	4.82	179.43	C1	2.41	179.43	C1	2.41		0.90242	0.93086	Yes	improve	different
EMD-14738	amyloid	2.5	4.8	-4.8	C1	4.8	-4.8	C1	0		0.87185	0.87185	Yes	equal	deposited
EMD-16642	amyloid	2.5	4.996	1.229	C1	4.996	1.229	C1	0		0.94995	0.94995	Yes	equal	deposited
EMD-17121	amyloid	2.5	4.75	-1.48	C1	4.75	-1.48	C1	0		0.9446	0.9446	Yes	equal	deposited
EMD-13800	amyloid	2.5	2.4	178.4	C1	2.4	178.4	C1	0		0.91854	0.91854	Yes	equal	deposited
EMD-18227	amyloid	2.54	4.8	-2.15	C1	4.8	-2.15	C1	0		0.8655	0.8655	Yes	equal	deposited
EMD-18264	amyloid	2.54	4.74	-1.08	C1	4.74	-1.08	C1	0		0.96329	0.96329	Yes	equal	deposited
EMD-14771	amyloid	2.56	4.75	-1.63	C1	4.75	-1.63	C1	0		0.94875	0.94875	Yes	equal	deposited
EMD-18282	amyloid	2.56	4.76	-1.48	C1	4.76	-1.48	C1	0		0.95862	0.95862	Yes	equal	deposited
EMD-14053	amyloid	2.57	4.75	-1.25	C1	4.75	-1.25	C1	0		0.96176	0.96176	Yes	equal	deposited
EMD-17166	amyloid	2.59	4.763	-0.782	C2	4.763	-0.782	C2	0		0.83827	0.83827	Yes	equal	deposited
EMD-13708	amyloid	2.59	4.842	1.422	C1	4.842	1.422	C1	0		0.9484	0.9484	Yes	equal	deposited
EMD-41198	amyloid	2.59	2.39	179.02	C1	2.39	179.02	C1	0	z -> x	0.88326	0.88326	Yes	equal	deposited
EMD-14320	amyloid	2.59	4.77	-0.88	C1	4.77	-0.88	C1	0		0.96564	0.96564	Yes	equal	deposited
EMD-15043	amyloid	2.6	4.8	-0.54	C1	4.8	-0.54	C1	0		0.8022	0.8022	Yes	equal	deposited
EMD-16329	amyloid	2.6	2.37	179.43	C1	2.37	179.43	C1	0		0.9594	0.9594	Yes	equal	deposited
EMD-33965	amyloid	2.6	4.81	179.32	C1	4.81	179.32	C1	0		0.94534	0.94534	Yes	equal	deposited
EMD-10650	amyloid	2.6	4.72	-1.44	C1	4.72	-1.44	C1	0		0.96929	0.96929	Yes	equal	deposited
EMD-33335	amyloid	2.6	2.41	179.43	C1	2.41	179.43	C1	0		0.94511	0.94511	Yes	equal	deposited
EMD-21316	amyloid	2.6	4.75	-1.55	C3	4.75	-1.55	C3	0		0.9466	0.9466	Yes	equal	deposited
EMD-32615	amyloid	2.6	2.41	179.62	C1	2.41	179.62	C1	0		0.93775	0.93775	Yes	equal	deposited
EMD-16876	amyloid	2.6	4.86	-0.68	C1	4.86	-0.68	C1	0		0.95112	0.95112	Yes	equal	deposited
EMD-29348	amyloid	2.6	2.11	-54.79	C3	2.11	-54.79	C3	0		0.87658	0.87658	Yes	equal	deposited
EMD-17104	amyloid	2.6	2.38	179.71	C1	2.39904	179.71	C1	0.01904		0.67408	0.67555	No	improve	adjusted decimals
EMD-17383	amyloid	2.61	4.89	-0.73	C1	4.89	-0.73	C1	0		0.96134	0.96134	Yes	equal	deposited
EMD-14029	amyloid	2.61	4.74	-1.37	C1	4.74	-1.37	C1	0		0.94873	0.94873	Yes	equal	deposited
EMD-34393	amyloid	2.62	2.404	179.548	C1	2.404	179.548	C1	0		0.94849	0.94849	Yes	equal	deposited
EMD-14174	amyloid	2.64	4.81	-0.42	C1	4.81	-0.42	C1	0		0.96743	0.96743	Yes	equal	deposited
EMD-18286	amyloid	2.65	2.376	179.43	C1	2.376	179.43	C1	0		0.95988	0.95988	Yes	equal	deposited
EMD-18280	amyloid	2.65	4.76	-1.2	C1	4.76	-1.2	C1	0		0.96605	0.96605	Yes	equal	deposited
EMD-14058	amyloid	2.65	4.7	-0.75	C3	4.7	0.75	C3	0.494916		0.39024	0.94065	Yes	improve	twist sign
EMD-14047	amyloid	2.66	2.4	179.59	C1	2.4	179.59	C1	0		0.9667	0.9667	Yes	equal	deposited
EMD-16671	amyloid	2.67	4.71	-1.19	C1	4.69116	-1.1662	C1	0.0202664		0.7075	0.70888	No	improve	adjusted decimals
EMD-16643	amyloid	2.68	4.98	1.248	C1	4.98	1.248	C1	0		0.95481	0.95481	Yes	equal	deposited
EMD-18259	amyloid	2.68	4.75	-0.86	C1	4.75	-0.86	C1	0		0.78791	0.78791	Yes	equal	deposited
EMD-12550	amyloid	2.68	4.75	-1.08	C1	4.75	-1.08	C1	0		0.9713	0.9713	Yes	equal	deposited
EMD-15148	amyloid	2.68	4.68	-0.75	C3	4.68	-0.75	C3	0		0.95598	0.95598	Yes	equal	deposited
EMD-13089	amyloid	2.69	2.4	179.425	C1	2.4	179.425	C1	0		0.75617	0.75617	Yes	equal	deposited
EMD-26279	amyloid	2.7	4.8	-0.4	C1	4.8	-0.4	C1	0		0.94595	0.94595	Yes	equal	deposited
EMD-16883	amyloid	2.7	4.8	-1.05	C1	4.8	-1.05	C1	0		0.9506	0.9506	Yes	equal	deposited
EMD-16600	amyloid	2.7	4.76	-1.58	C1	4.76	-1.58	C1	0		0.95819	0.95819	Yes	equal	deposited
EMD-33236	amyloid	2.7	2.42	179.6	C1	2.42	179.6	C1	0		0.94981	0.94981	Yes	equal	deposited
EMD-32637	amyloid	2.7	2.375	179.51	C1	2.375	179.51	C1	0		0.79488	0.79488	Yes	equal	deposited
EMD-13218	amyloid	2.7	4.78	-0.86	C1	4.78	-0.86	C1	0		0.95083	0.95083	Yes	equal	deposited
EMD-18272	amyloid	2.7	4.77	-1.3	C1	4.77	-1.3	C1	0		0.96153	0.96153	Yes	equal	deposited
EMD-9232	amyloid	2.7	2.4	0.79	C1	2.387	-179.21	C1	41.5803		0.4252	0.74299	No	improve	different	partial symmetry
EMD-29458	amyloid	2.7	2.37	179.45	C1	2.375	179.432	C1	0.00862751		0.82041	0.82041	Yes	equal	deposited
EMD-18509	amyloid	2.7	2.44	-179.53	C1	2.44	-179.53	C1	0		0.9651	0.9651	Yes	equal	deposited
EMD-13989	amyloid	2.7	4.82	-0.64	C1	4.82	-0.64	C1	0		0.76186	0.76186	Yes	equal	deposited
EMD-0931	amyloid	2.702	2.403	179.449	C1	2.403	179.449	C1	0		0.94063	0.94063	Yes	equal	deposited
EMD-29682	amyloid	2.715	2.345	179.49	C1	2.345	179.49	C1	0		0.85455	0.85455	Yes	equal	deposited
EMD-17167	amyloid	2.73	2.372	179.526	C1	2.372	179.526	C1	0		0.83052	0.83052	Yes	equal	deposited
EMD-11162	amyloid	2.73	2.3719	178.93	C1	2.34	178.88	C1	0.0374563	z -> x	0.29561	0.30259	No	improve	adjusted decimals
EMD-14316	amyloid	2.75	2.39	179.48	C1	2.39	179.48	C1	0		0.96049	0.96049	Yes	equal	deposited
EMD-18333	amyloid	2.75	4.77	-1.39	C2	4.77	-1.39	C2	0		0.77219	0.77219	Yes	equal	deposited
EMD-14189	amyloid	2.76	4.79	-0.69	C1	4.79	-0.69	C1	0		0.94383	0.94383	Yes	equal	deposited
EMD-28741	amyloid	2.76	2.48	179.36	C1	2.48	179.36	C1	0		0.89904	0.89904	Yes	equal	deposited
EMD-18285	amyloid	2.76	1.58	119.496	C1	1.58	119.496	C1	0		0.96652	0.96652	Yes	equal	deposited
EMD-12549	amyloid	2.76	2.37	179.44	C1	2.37	179.44	C1	0		0.96219	0.96219	Yes	equal	deposited
EMD-13851	amyloid	2.76	4.65	-3.09	C1	4.65	-3.09	C1	0		0.86806	0.86806	Yes	equal	deposited
EMD-15388	amyloid	2.76	4.72	-0.95	C1	4.72	-0.95	C1	0		0.95172	0.95172	Yes	equal	deposited
EMD-21501	amyloid	2.77	2.45	179.66	C1	2.45	179.66	C1	0		0.899	0.899	Yes	equal	deposited
EMD-15361	amyloid	2.78	4.817	-1.23789	C1	4.716	-1.244	C1	0.10101		0.69731	0.70341	No	improve	adjusted decimals
EMD-13853	amyloid	2.79	4.67	-3.29	C1	4.67	-3.29	C1	0		0.95012	0.95012	Yes	equal	deposited
EMD-16881	amyloid	2.8	4.8	-1.45	C1	4.8	-1.45	C1	0		0.94143	0.94143	Yes	equal	deposited
EMD-16022	amyloid	2.8	4.8	-2.92	C2	4.8	-2.92	C2	0		0.95831	0.95831	Yes	equal	deposited
EMD-31702	amyloid	2.8	2.44	179.44	C1	2.44	179.44	C1	0		0.88296	0.88296	Yes	equal	deposited
EMD-20183	amyloid	2.8	2.4	179.643	C1	2.4	179.643	C1	0		0.78827	0.78827	Yes	equal	deposited
EMD-16603	amyloid	2.8	2.38	-179.56	C1	2.384	179.554	C1	0.338303		0.21568	0.95697	Yes	improve	twist sign
EMD-33890	amyloid	2.8	2.424	179.604	C1	2.424	179.604	C1	0		0.93886	0.93886	Yes	equal	deposited
EMD-33884	amyloid	2.8	2.412	179.634	C1	2.412	179.634	C1	0		0.93886	0.93886	Yes	equal	deposited
EMD-33967	amyloid	2.8	2.41	179.6	C1	2.41	179.6	C1	0		0.94847	0.94847	Yes	equal	deposited
EMD-33968	amyloid	2.8	2.41	179.6	C1	2.41	179.6	C1	0		0.91909	0.91909	Yes	equal	deposited
EMD-15224	amyloid	2.8	4.85	-0.73	C2	4.85	-0.73	C2	0		0.97026	0.97026	Yes	equal	deposited
EMD-13809	amyloid	2.8	4.9	-2.9	C2	4.85	-2.85	C2	0.0538465		0.90656	0.93077	Yes	improve	adjusted decimals
EMD-14045	amyloid	2.8	4.77	-1.29	C1	4.77	-1.29	C1	0		0.95934	0.95934	Yes	equal	deposited
EMD-30235	amyloid	2.8	2.371	179.054	C1	2.371	179.054	C1	0		0.86521	0.86521	Yes	equal	deposited
EMD-14024	amyloid	2.81	2.43	179.44	C1	2.43	179.44	C1	0		0.93378	0.93378	Yes	equal	deposited
EMD-18219	amyloid	2.82	4.74	-1.06	C1	4.74	-1.06	C1	0		0.94807	0.94807	Yes	equal	deposited
EMD-28740	amyloid	2.83	2.46	-179.09	C1	2.46984	-179.09	C1	0.00984		0.73377	0.73718	No	improve	adjusted decimals
EMD-14040	amyloid	2.83	4.8	-1.69	C1	4.8	-1.69	C1	0		0.96271	0.96271	Yes	equal	deposited
EMD-41195	amyloid	2.84	4.93	-3.07	C1	4.93	-3.07	C1	0	z -> x	0.81933	0.81933	Yes	equal	deposited
EMD-18263	amyloid	2.85	4.73	-1.09	C1	4.73	-1.09	C1	0		0.95884	0.95884	Yes	equal	deposited
EMD-24514	amyloid	2.86	4.71	-2.41	C2	4.71	-2.41	C2	0		0.82975	0.82975	Yes	equal	deposited
EMD-16930	amyloid	2.86	4.8	-2.61	C2	4.8	-2.61	C2	0		0.76145	0.76145	Yes	equal	deposited
EMD-29036	amyloid	2.87	2.44	-178.83	C1	2.44	-178.83	C1	0		0.80018	0.80018	Yes	equal	deposited
EMD-18265	amyloid	2.88	4.71	-1.12	C1	4.71	-1.12	C1	0		0.96586	0.96586	Yes	equal	deposited
EMD-18111	amyloid	2.88	4.75	-1.29	C1	4.75	-1.29	C1	0		0.96741	0.96741	Yes	equal	deposited
EMD-27089	amyloid	2.9	2.4	179.62	C1	2.4	179.62	C1	0		0.78506	0.78506	Yes	equal	deposited
EMD-33966	amyloid	2.9	4.83	179.19	C1	4.83	179.19	C1	0		0.93847	0.93847	Yes	equal	deposited
EMD-33969	amyloid	2.9	2.4	179.6	C1	2.4	179.6	C1	0		0.95742	0.95742	Yes	equal	deposited
EMD-13221	amyloid	2.9	4.75	-0.73	C1	4.75	-0.73	C1	0		0.95688	0.95688	Yes	equal	deposited
EMD-15756	amyloid	2.9	2.41	178.88	C1	2.41	178.88	C1	0		0.94756	0.94756	Yes	equal	deposited
EMD-26276	amyloid	2.9	4.8	-0.4	C1	4.8	-0.4	C1	0		0.95701	0.95701	Yes	equal	deposited
EMD-24953	amyloid	2.9	4.91	-0.42	C1	4.91	-0.42	C1	0		0.99184	0.99184	Yes	equal	deposited
EMD-16886	amyloid	2.9	4.8	-1.08	C1	4.8	-1.08	C1	0		0.9503	0.9503	Yes	equal	deposited
EMD-32092	amyloid	2.9	5	-1.44	C1	5	-1.44	C1	0		0.91893	0.91893	Yes	equal	deposited
EMD-15770	amyloid	2.9	2.4	178.4	C1	2.4	178.4	C1	0		0.9263	0.9263	Yes	equal	deposited
EMD-18253	amyloid	2.93	4.77	-1.07	C1	4.77	-1.07	C1	0		0.95146	0.95146	Yes	equal	deposited
EMD-15372	amyloid	2.95	4.69	-0.72	C2	4.69	-0.72	C2	0		0.95354	0.95354	Yes	equal	deposited
EMD-14061	amyloid	2.95	4.78	-1.62	C1	4.75	-1.59	C1	0.0330282		0.80202	0.96202	Yes	improve	adjusted decimals
EMD-11163	amyloid	2.95	4.74874	-1.6	C2	4.71075	-1.568	C2	0.0415135	z -> x	0.31918	0.32007	No	improve	adjusted decimals
EMD-18255	amyloid	2.95	2.394	179.86	C1	2.394	179.86	C1	0		0.96111	0.96111	Yes	equal	deposited
EMD-32227	amyloid	2.95	4.82	-1.187	C1	4.82	-1.187	C1	0		0.86671	0.86671	Yes	equal	deposited
EMD-18249	amyloid	2.95	4.77	-0.82	C1	2.39	179.6	C1	67.9721		0.9627	0.9628	Yes	improve	different	partial symmetry
EMD-18283	amyloid	2.96	4.74	-1.32	C1	4.74	-1.32	C1	0		0.96764	0.96764	Yes	equal	deposited
EMD-17168	amyloid	2.97	2.38	-178.82	C1	2.38	-178.82	C1	0		0.75581	0.75581	Yes	equal	deposited
EMD-18278	amyloid	2.97	4.74	-1.65	C1	4.74	-1.65	C1	0		0.96314	0.96314	Yes	equal	deposited
EMD-10150	amyloid	2.97	4.825	-1.19	C1	4.825	-1.19	C1	0	z -> x	0.81327	0.81327	Yes	equal	deposited
EMD-15371	amyloid	2.98	2.37	179.49	C1	2.33	179.43	C1	0.0511583		0.71334	0.86302	Yes	improve	adjusted decimals
EMD-10307	amyloid	2.98	4.8	0.8	C2	4.8	-0.8	C2	1.24932		0.67556	0.783707	Yes	improve	twist sign
EMD-18270	amyloid	2.99	4.77	-1.14	C2	4.77	-1.14	C2	0		0.96503	0.96503	Yes	equal	deposited
EMD-14025	amyloid	2.99	4.9	-0.978	C2	4.9	-0.978	C2	0		0.94434	0.94434	Yes	equal	deposited
EMD-27091	amyloid	3	4.84	-0.79	C1	4.816	-0.841	C1	0.0332803		0.79076	0.79191	Yes	improve	adjusted decimals
EMD-27084	amyloid	3	4.8	-0.8	C1	4.8	-0.8	C1	0		0.82304	0.82304	Yes	equal	deposited
EMD-14167	amyloid	3	4.86	-1.14	C3	4.86	-1.14	C3	0		0.94753	0.94753	Yes	equal	deposited
EMD-27090	amyloid	3	4.84	-0.79	C1	2.39	179.54	C1	45.4567		0.79848	0.79848	Yes	equal	different	partial symmetry
EMD-16018	amyloid	3	2.418	179.352	C1	2.418	179.352	C1	0		0.95593	0.95593	Yes	equal	deposited
EMD-27087	amyloid	3	4.8	-0.75	C1	4.8	-0.75	C1	0		0.79318	0.79318	Yes	equal	deposited
EMD-12551	amyloid	3	2.37	179.45	C1	2.37	179.45	C1	0		0.94828	0.94828	Yes	equal	deposited
EMD-26278	amyloid	3	4.8	-0.67	C1	4.707292259	-0.721374	C1	0.0935629		0.34446	0.81495	Yes	improve	adjusted decimals
EMD-33332	amyloid	3	2.42	179.34	C1	2.39	179.33	C1	0.0303832		0.83542	0.84416	Yes	improve	adjusted decimals
EMD-26273	amyloid	3	4.8	-0.4	C1	4.8	-0.4	C1	0		0.96019	0.96019	Yes	equal	deposited
EMD-33333	amyloid	3	2.41	179.42	C1	2.41	179.42	C1	0		0.94227	0.94227	Yes	equal	deposited
EMD-31703	amyloid	3	2.41	179.46	C1	2.41	179.46	C1	0		0.89188	0.89188	Yes	equal	deposited
EMD-23871	amyloid	3	4.77	-1.2	C1	4.77	-1.2	C1	0		0.9594	0.9594	Yes	equal	deposited
EMD-15222	amyloid	3	4.85	-0.82	C1	4.85	-0.82	C1	0		0.96891	0.96891	Yes	equal	deposited
EMD-15225	amyloid	3	4.8	-0.99	C1	4.8	-0.99	C1	0		0.95767	0.95767	Yes	equal	deposited
EMD-13219	amyloid	3	4.78	-0.75	C1	4.78	-0.75	C1	0		0.94803	0.94803	Yes	equal	deposited
EMD-33334	amyloid	3	2.42	179.34	C1	2.42	179.34	C1	0		0.95851	0.95851	Yes	equal	deposited
EMD-33055	amyloid	3	4.83	-0.45	C1	4.83	-0.45	C1	0		0.90774	0.90774	Yes	equal	deposited
EMD-16953	amyloid	3	2.41	179.56	C1	2.41	179.56	C1	0		0.95367	0.95367	Yes	equal	deposited
EMD-40061	amyloid	3	4.95	-3.8	C2	4.95	-3.8	C2	0		0.9879	0.9879	Yes	equal	deposited
EMD-18233	amyloid	3	4.76	-0.99	C1	4.76	-1.01	C1	0.0183097		0.94421	0.96632	Yes	improve	adjusted decimals
EMD-15696	amyloid	3	2.39	177.92	C1	2.39	177.92	C1	0		0.95218	0.95218	Yes	equal	deposited
EMD-33970	amyloid	3	2.41	179.62	C1	2.41	179.62	C1	0		0.9532	0.9532	Yes	equal	deposited
EMD-16942	amyloid	3	4.77	-3.23	C2	4.77	-3.23	C2	0		0.95651	0.95651	Yes	equal	deposited
EMD-10514	amyloid	3	4.786	-0.61	C2	4.786	-0.61	C2	0		0.95884	0.95884	Yes	equal	deposited
EMD-20185	amyloid	3	2.4	179.473	C1	2.4	179.473	C1	0		0.8635	0.8635	Yes	equal	deposited
EMD-30931	amyloid	3.02	2.43	-179.37	C1	2.43	-179.37	C1	0		0.87513	0.87513	Yes	equal	deposited
EMD-13124	amyloid	3.02	2.37	179.66	C1	2.37	179.66	C1	0		0.93527	0.93527	Yes	equal	deposited
EMD-14028	amyloid	3.03	4.77	-1.25	C1	4.77	-1.25	C1	0		0.92652	0.92652	Yes	equal	deposited
EMD-18273	amyloid	3.04	4.76	-1.24	C1	4.76	-1.24	C1	0		0.96271	0.96271	Yes	equal	deposited
EMD-18254	amyloid	3.04	4.77	-1.05	C1	4.77	-1.05	C1	0		0.96773	0.96773	Yes	equal	deposited
EMD-18251	amyloid	3.04	4.77	-1.07	C1	4.77	-1.07	C1	0		0.96262	0.96262	Yes	equal	deposited
EMD-15369	amyloid	3.05	4.69	-0.82	C1	4.69	-0.82	C1	0		0.9536	0.9536	Yes	equal	deposited
EMD-18268	amyloid	3.05	4.71	-0.98	C1	4.71	-0.98	C1	0		0.96081	0.96081	Yes	equal	deposited
EMD-30887	amyloid	3.07	2.40873	179.657	C1	2.40873	179.657	C1	0		0.88744	0.88744	Yes	equal	deposited
EMD-23890	amyloid	3.07	4.79	-1.07	C1	4.79	-1.07	C1	0		0.96151	0.96151	Yes	equal	deposited
EMD-6988	amyloid	3.07	2.393	179.641	C1	2.393	179.641	C1	0		0.98967	0.98967	Yes	equal	deposited
EMD-10652	amyloid	3.09	4.72	-1.34	C1	4.72	-1.34	C1	0		0.95263	0.95263	Yes	equal	deposited
EMD-18269	amyloid	3.09	4.75	-0.83	C1	4.75	-0.83	C1	0		0.93888	0.93888	Yes	equal	deposited
EMD-15755	amyloid	3.1	2.41	178.91	C1	2.41	178.91	C1	0		0.94818	0.94818	Yes	equal	deposited
EMD-31428	amyloid	3.1	2.4	179.324	C1	2.4	179.324	C1	0		0.86273	0.86273	Yes	equal	deposited
EMD-15772	amyloid	3.1	2.4	179.4	C1	2.39	179.42	C1	0.0127511		0.9392	0.95589	Yes	improve	adjusted decimals
EMD-27083	amyloid	3.1	4.84	-0.86	C1	4.8	-0.784	C1	0.0532819		0.80585	0.80683	Yes	improve	adjusted decimals
EMD-13220	amyloid	3.1	2.37	179.65	C1	2.37	179.65	C1	0		0.95392	0.95392	Yes	equal	deposited
EMD-27086	amyloid	3.1	2.4	179.63	C1	2.4	179.63	C1	0		0.75787	0.75787	Yes	equal	deposited
EMD-18287	amyloid	3.1	2.39	179.262	C1	2.39	179.262	C1	0		0.96064	0.96064	Yes	equal	deposited
EMD-21871	amyloid	3.1	4.81	-2.88	C1	4.81	-2.88	C1	0	z -> x	0.97169	0.97169	Yes	equal	deposited
EMD-27088	amyloid	3.1	4.8	-0.71	C1	4.8	-0.71	C1	0		0.81265	0.81265	Yes	equal	deposited
EMD-25714	amyloid	3.1	0.483	35.77	C1	0.483	35.77	C1	0		0.93828	0.93828	Yes	equal	deposited
EMD-33961	amyloid	3.1	2.42	179.64	C1	2.42	179.64	C1	0		0.94213	0.94213	Yes	equal	deposited
EMD-4994	amyloid	3.1	4.92	-0.8	C1	4.92	-0.8	C1	0		0.77962	0.77962	Yes	equal	deposited
EMD-26800	amyloid	3.1	4.74	-5.38	C1	4.74	-5.38	C1	0		0.9133	0.9133	Yes	equal	deposited
EMD-31706	amyloid	3.1	2.42	179.73	C1	2.42	179.73	C1	0		0.92418	0.92418	Yes	equal	deposited
EMD-41171	amyloid	3.1	4.81	-1.26	C1	4.88696	-1.24992	C1	0.07699	z -> x	0.73612	0.74811	No	improve	adjusted decimals
EMD-12570	amyloid	3.1	4.76311	-1.45566	C1	4.76311	-1.45566	C1	0	z -> x	0.77013	0.77013	Yes	equal	deposited
EMD-18275	amyloid	3.1	2.38	179.5	C1	2.38	179.5	C1	0		0.94979	0.94979	Yes	equal	deposited
EMD-41172	amyloid	3.1	4.8	-1.42	C1	4.88696	-1.24992	C1	0.106766	z -> x	0.73574	0.74596	No	improve	adjusted decimals	check
EMD-33971	amyloid	3.1	2.41	179.59	C1	2.41	179.59	C1	0		0.96034	0.96034	Yes	equal	deposited
EMD-15729	amyloid	3.1	2.41	178.93	C1	2.41	178.93	C1	0		0.9433	0.9433	Yes	equal	deposited
EMD-26613	amyloid	3.13	4.83	-0.94	C1	4.83	-0.94	C1	0		0.96439	0.96439	Yes	equal	deposited
EMD-14059	amyloid	3.13	4.75	-1.33	C1	4.75	-1.33	C1	0		0.96606	0.96606	Yes	equal	deposited
EMD-14043	amyloid	3.13	2.38	179.59	C1	2.38	179.59	C1	0		0.9588	0.9588	Yes	equal	deposited
EMD-14026	amyloid	3.14	4.74	-1.26	C2	4.74	-1.26	C2	0		0.90458	0.90458	Yes	equal	deposited
EMD-18266	amyloid	3.16	4.76	-1.05	C1	4.76	-1.05	C1	0		0.96164	0.96164	Yes	equal	deposited
EMD-18277	amyloid	3.16	4.76	-1.25	C1	4.76	-1.25	C1	0		0.96066	0.96066	Yes	equal	deposited
EMD-14056	amyloid	3.16	2.37	179.426	C1	2.37	179.426	C1	0		0.95683	0.95683	Yes	equal	deposited
EMD-16035	amyloid	3.16	2.354	174.439	C1	2.37	179.45	C1	1.9651		0.08949	0.86303	Yes	improve	adjusted decimals
EMD-14042	amyloid	3.17	4.77	-0.807	C1	4.77	-0.807	C1	0		0.9248	0.9248	Yes	equal	deposited
EMD-12269	amyloid	3.18	4.75	-0.95	C1	4.75	-0.95	C1	0		0.93449	0.93449	Yes	equal	deposited
EMD-33901	amyloid	3.2	179.3	2.35	C1	2.35	179.3	C1	184.498		1	0.75815	Excluded
EMD-14063	amyloid	3.2	2.358	179.47	C1	2.358	179.47	C1	0		0.89395	0.89395	Yes	equal	deposited
EMD-33902	amyloid	3.2	2.35	179.28	C1	2.35	179.28	C1	0		0.75745	0.75745	Yes	equal	deposited
EMD-16019	amyloid	3.2	2.414	179.355	C1	2.414	179.355	C1	0		0.95253	0.95253	Yes	equal	deposited
EMD-11031	amyloid	3.2	4.8	-1.1	C1	4.8	-1.1088	C1	0.00291695	z -> x	0.70724	0.70724	No	equal	adjusted decimals
EMD-23059	amyloid	3.2	4.73	-1.66	C1	4.73	-1.66	C1	0		0.84462	0.84462	Yes	equal	deposited
EMD-35088	amyloid	3.2	2.4	179.44	C1	2.4	179.44	C1	0		0.94348	0.94348	Yes	equal	deposited
EMD-35087	amyloid	3.2	2.41	179.58	C1	2.41	179.58	C1	0		0.95314	0.95314	Yes	equal	deposited
EMD-31705	amyloid	3.2	4.83	-1.35	C1	4.83	-1.35	C1	0		0.94604	0.94604	Yes	equal	deposited
EMD-28089	amyloid	3.2	4.75	-0.565	C1	4.75	-0.565	C1	0		0.95908	0.95908	Yes	equal	deposited
EMD-26274	amyloid	3.2	4.8	-0.4	C1	4.8	-0.4	C1	0		0.94698	0.94698	Yes	equal	deposited
EMD-18284	amyloid	3.2	2.39	179.353	C1	2.39	179.353	C1	0		0.96247	0.96247	Yes	equal	deposited
EMD-27728	amyloid	3.2	2.44	179.6	C1	2.44	179.6	C1	0	z -> x	0.79346	0.79346	Yes	equal	deposited
EMD-24954	amyloid	3.2	4.91	179.59	C2	4.91	179.59	C2	0		0.96041	0.96041	Yes	equal	deposited
EMD-0077	amyloid	3.2	4.78	-0.75	C1	4.70352	-0.735	C1	0.0766254		0.34881	0.36219	Excluded		xy-shifted
EMD-23270	amyloid	3.2	4.8	-1.64	C1	4.7232	-1.6072	C1	0.0774406		0.74441	0.74777	No	improve	adjusted decimals
EMD-27688	amyloid	3.2	4.8	-1.65	C1	4.8	-1.65	C1	0		0.9892	0.9892	Yes	equal	deposited
EMD-27093	amyloid	3.2	4.8	-0.86	C1	4.8	-0.86	C1	0		0.80646	0.80646	Yes	equal	deposited
EMD-10512	amyloid	3.2	4.786	-0.845	C1	4.786	-0.845	C1	0		0.95556	0.95556	Yes	equal	deposited
EMD-27092	amyloid	3.2	4.8	-0.82	C1	4.8	-0.82	C1	0		0.80233	0.80233	Yes	equal	deposited
EMD-18331	amyloid	3.21	4.75	-1.24	C1	4.75	-1.24	C1	0		0.96927	0.96927	Yes	equal	deposited
EMD-12794	amyloid	3.22	4.72	-0.552	C2	4.72	-0.552	C2	0		0.9525	0.9525	Yes	equal	deposited
EMD-0801	amyloid	3.22	2.41	179.65	C1	2.41	179.65	C1	0		0.90535	0.90535	Yes	equal	deposited
EMD-14054	amyloid	3.23	4.75	-1.3	C3	4.75	-1.3	C3	0		0.96666	0.96666	Yes	equal	deposited
EMD-15370	amyloid	3.24	4.69	-0.95	C1	4.69	-0.95	C1	0		0.95001	0.95001	Yes	equal	deposited
EMD-18224	amyloid	3.26	4.77	-0.77	C1	4.77	-0.77	C1	0		0.96301	0.96301	Yes	equal	deposited
EMD-14044	amyloid	3.26	4.78	-0.99	C1	4.78	-0.99	C1	0		0.9644	0.9644	Yes	equal	deposited
EMD-16039	amyloid	3.27	2.413	174.454	C1	2.39	179.43	C1	2.14375		0.02882	0.76713	Yes	improve	different
EMD-29874	amyloid	3.28	4.96	-1.35	C1	4.96	-1.35	C1	0		0.93482	0.93482	Yes	equal	deposited
EMD-18228	amyloid	3.28	4.77	-1.11	C1	4.77	-1.11	C1	0		0.96818	0.96818	Yes	equal	deposited
EMD-10651	amyloid	3.29	4.72	-1.41	C1	4.72	-1.41	C1	0		0.94925	0.94925	Yes	equal	deposited
EMD-26607	amyloid	3.29	4.82	-0.92	C2	4.82	-0.92	C2	0		0.96821	0.96821	Yes	equal	deposited
EMD-14023	amyloid	3.29	4.75	-0.727	C1	4.75	-0.727	C1	0		0.92121	0.92121	Yes	equal	deposited
EMD-13226	amyloid	3.3	4.92	-0.42	C1	4.92	-0.42	C1	0		0.94089	0.94089	Yes	equal	deposited
EMD-9349	amyloid	3.3	4.84	179.34	C2	4.84	179.34	C2	0		0.98892	0.98892	Yes	equal	deposited
EMD-4563	amyloid	3.3	4.7	-1.26	C1	4.7	-1.26	C1	0		0.93053	0.93053	Yes	equal	deposited
EMD-27713	amyloid	3.3	2.45	179.63	C1	2.398	179.647	C1	0.0524977	z -> x	0.54204	0.9745	Yes	improve	adjusted decimals
EMD-23894	amyloid	3.3	4.85	-1.23	C1	4.85	-1.23	C1	0		0.96271	0.96271	Yes	equal	deposited
EMD-4564	amyloid	3.3	4.7	-3.38	C1	4.7	-3.38	C1	0		0.94339	0.94339	Yes	equal	deposited
EMD-18261	amyloid	3.3	4.77	-1.23	C2	4.77	-1.23	C2	0		0.96713	0.96713	Yes	equal	deposited
EMD-33903	amyloid	3.3	2.35	179.41	C1	2.35	179.41	C1	0		0.75806	0.75806	Yes	equal	deposited
EMD-20328	amyloid	3.3	4.81	0.97	C1	4.816	-0.981	C1	0.440507	z -> x	0.25208	0.98179	Yes	improve	twist sign
EMD-26664	amyloid	3.3	2.4	179.47	C1	2.4	179.47	C1	0		0.99477	0.99477	Yes	equal	deposited
EMD-35090	amyloid	3.3	2.41	179.33	C1	2.41	179.33	C1	0		0.95039	0.95039	Yes	equal	deposited
EMD-14726	amyloid	3.3	4.9043	-1.29627	C2	4.9043	-1.29627	C2	0	z -> x	0.91095	0.91095	Yes	equal	deposited
EMD-4452	amyloid	3.3	4.81	0.58	C1	4.82924	0.57536	C1	0.0193282		0.75021	0.75107	Yes	improve	adjusted decimals
EMD-0334	amyloid	3.3	2.40544	179.356	C1	2.405438	179.356	C1	0	z -> x	0.98956	0.98956	Yes	equal	deposited
EMD-13123	amyloid	3.3	4.68	-0.78	C2	4.68	-0.78	C2	0		0.95363	0.95363	Yes	equal	deposited
EMD-16959	amyloid	3.3	4.66	-2.78	C2	4.66	-2.78	C2	0		0.94015	0.94015	Yes	equal	deposited
EMD-31707	amyloid	3.3	4.8	-3.06	C1	4.8	-3.06	C1	0		0.9344	0.9344	Yes	equal	deposited
EMD-26587	amyloid	3.31	4.75	-1.25	C1	4.75	-1.25	C1	0		0.95219	0.95219	Yes	equal	deposited
EMD-14062	amyloid	3.32	4.844	-1.26	C1	4.844	-1.26	C1	0		0.95258	0.95258	Yes	equal	deposited
EMD-13852	amyloid	3.32	4.68	-2.33	C1	4.68	-2.33	C1	0		0.95047	0.95047	Yes	equal	deposited
EMD-14739	amyloid	3.32	2.37	179.05	C1	2.37	179.05	C1	0		0.75144	0.75144	Yes	equal	deposited
EMD-14060	amyloid	3.34	4.74	-1.25	C1	4.74	-1.25	C1	0		0.93257	0.93257	Yes	equal	deposited
EMD-18448	amyloid	3.35	4.78	-1.19	C1	2.38	179.4	C1	57.3868		0.94645	0.94645	Yes	equal	different	partial symmetry
EMD-14041	amyloid	3.36	4.79	-1.18	C1	4.79	-1.18	C1	0		0.95325	0.95325	Yes	equal	deposited
EMD-13854	amyloid	3.37	2.37	178.49	C1	2.37	178.49	C1	0		0.91694	0.91694	Yes	equal	deposited
EMD-0803	amyloid	3.37	4.8035	-0.690334	C1	4.8035	-0.690334	C1	0		0.9313	0.9313	Yes	equal	deposited
EMD-0833	amyloid	3.37	2.376	179.371	C1	2.366	-179.38	C1	0.32495		0.36563	0.93907	Yes	improve	twist sign
EMD-14187	amyloid	3.38	4.78	-0.63	C1	4.78	-0.63	C1	0		0.95694	0.95694	Yes	equal	deposited
EMD-25364	amyloid	3.4	2.4	178.16	C1	2.384	179.168	C1	0.123944	z -> x	0.33757	0.93619	Yes	improve	adjusted decimals
EMD-14027	amyloid	3.4	4.74	-1.02	C1	4.74	-1.02	C1	0		0.94973	0.94973	Yes	equal	deposited
EMD-13227	amyloid	3.4	4.8	-0.4	C2	4.8	-0.4	C2	0		0.96227	0.96227	Yes	equal	deposited
EMD-21410	amyloid	3.4	2.406	179.42	C1	2.406	179.42	C1	0	z -> x	0.98267	0.98267	Yes	equal	deposited
EMD-15223	amyloid	3.4	4.86	-0.6	C1	4.86	-0.6	C1	0		0.94858	0.94858	Yes	equal	deposited
EMD-26663	amyloid	3.4	2.4	179.47	C1	2.4	179.47	C1	0		0.99518	0.99518	Yes	equal	deposited
EMD-3743	amyloid	3.4	4.74	-1.05	C1	4.72104	-1.05	C1	0.01896		0.72455	0.72641	No	improve	adjusted decimals
EMD-15730	amyloid	3.4	4.81	-1.99	C1	4.81	-1.99	C1	0		0.95337	0.95337	Yes	equal	deposited
EMD-15731	amyloid	3.4	2.4	179.11	C1	2.4	179.11	C1	0		0.95485	0.95485	Yes	equal	deposited
EMD-15728	amyloid	3.4	2.39	178.77	C1	2.39	178.77	C1	0		0.9532	0.9532	Yes	equal	deposited
EMD-3741	amyloid	3.4	2.36	179.4	C1	4.577	-1.271	C1	53.0026		0.55345	0.70261	Excluded		xy-shifted
EMD-16949	amyloid	3.4	4.76	-3.21	C2	4.76	-3.21	C2	0		0.94209	0.94209	Yes	equal	deposited
EMD-32636	amyloid	3.4	2.37	179.304	C1	2.37	179.304	C1	0		0.75894	0.75894	Yes	equal	deposited
EMD-0528	amyloid	3.4	2.37	179.4	C2	4.74	-1.22	C2	2.39601		0.63249	0.78009	Yes	improve	different	partial symmetry
EMD-18276	amyloid	3.4	4.77	-1.24	C1	4.74	-1.26	C1	0.0315568		0.87429	0.96355	Yes	improve	adjusted decimals
EMD-33054	amyloid	3.4	4.84	-0.71	C1	4.84	-0.71	C1	0		0.95245	0.95245	Yes	equal	deposited
EMD-20186	amyloid	3.4	2.4	179.321	C1	2.4	179.321	C1	0		0.79787	0.79787	Yes	equal	deposited
EMD-31704	amyloid	3.4	4.84	-1.24	C1	4.84	-1.24	C1	0		0.95436	0.95436	Yes	equal	deposited
EMD-0148	amyloid	3.4	2.45	179.5	C1	2.45	179.5	C1	0		0.87747	0.87747	Yes	equal	deposited
EMD-11030	amyloid	3.4	4.8	-1.1	C1	4.8	-1.1176	C1	0.00534004	z -> x	0.71201	0.71208	No	improve	adjusted decimals
EMD-10305	amyloid	3.4	4.8	-0.73	C2	2.4	179.67	C1	2.42706		0.48935	0.79156	Yes	improve	different	partial symmetry
EMD-4727	amyloid	3.4	2.3548	179.436	C1	2.3548	179.436	C1	0		0.92237	0.92237	Yes	equal	deposited
EMD-12265	amyloid	3.43	4.75	-0.95	C2	4.655	-1.039	C2	0.0987014		0.62244	0.6147	Excluded		z-shifted
EMD-26691	amyloid	3.43	4.79	-1.26	C1	4.78	-1.3	C1	0.0157537		0.92995	0.93413	Yes	improve	adjusted decimals
EMD-33934	amyloid	3.46	4.8	179.462	C1	2.393	179.44	C1	2.40702		0.36996	0.93783	Yes	improve	different	partial symmetry
EMD-4996	amyloid	3.46	4.91	-0.73	C1	4.91	-0.73	C1	0		0.79987	0.79987	Yes	equal	deposited
EMD-26685	amyloid	3.47	4.75	-1.25	C1	4.865	-1.566	C1	0.151327		0.66828	0.703	No	improve	different
EMD-14188	amyloid	3.47	4.79	-0.49	C1	4.79	-0.49	C1	0		0.95422	0.95422	Yes	equal	deposited
EMD-12264	amyloid	3.47	4.76	-1.04	C2	5.419	-1.181	C2	0.659868		0.29373	0.67643	Excluded		z-shifted
EMD-0958	amyloid	3.49	2.42	179.551	C1	2.42	179.551	C1	0		0.86036	0.86036	Yes	equal	deposited
EMD-16960	amyloid	3.5	4.74	-1.91	C2	4.74	-1.91	C2	0		0.96424	0.96424	Yes	equal	deposited
EMD-7618	amyloid	3.5	2.4	179.53	C1	2.4	179.53	C1	0		0.99467	0.99467	Yes	equal	deposited
EMD-4565	amyloid	3.5	4.7	-2.03	C1	4.7	-2.03	C1	0		0.93845	0.93845	Yes	equal	deposited
EMD-16944	amyloid	3.5	4.74	-1.89	C2	4.74	-1.89	C2	0		0.96548	0.96548	Yes	equal	deposited
EMD-11164	amyloid	3.5	4.80846	-1.08807	C1	4.8853955	-1.06631	C1	0.0772217		0.49531	0.50018	No	improve	adjusted decimals
EMD-16027	amyloid	3.5	2.46009	179.347	C1	2.46009	179.347	C1	0		0.94274	0.94274	Yes	equal	deposited
EMD-31708	amyloid	3.5	2.407	179.324	C1	2.407	179.324	C1	0		0.8838	0.8838	Yes	equal	deposited
EMD-26275	amyloid	3.5	4.8	-0.4	C1	4.8	-0.4	C1	0		0.95732	0.95732	Yes	equal	deposited
EMD-27085	amyloid	3.5	4.8	-0.72	C1	2.33	179.6	C1	55.6094		0.79932	0.80086	Yes	improve	different	partial symmetry
EMD-20900	amyloid	3.5	2.4	179.3	C1	2.4	179.3	C1	0	z -> x	0.95479	0.95479	Yes	equal	deposited
EMD-14168	amyloid	3.5	4.892	-1.136	C1	4.892	-1.136	C1	0		0.93159	0.93159	Yes	equal	deposited
EMD-12552	amyloid	3.55	4.75	-1.02	C1	4.75	-1.02	C1	0		0.95032	0.95032	Yes	equal	deposited
EMD-12267	amyloid	3.55	4.75	-0.77	C2			C2					Excluded		z-shifted
EMD-7619	amyloid	3.6	2.4	179.06	C1	2.4	179.06	C1	0		0.99144	0.99144	Yes	equal	deposited
EMD-20331	amyloid	3.6	4.82	-0.83	C1	4.82	-0.83	C1	0	z -> x	0.98006	0.98006	Yes	equal	deposited
EMD-11380	amyloid	3.6	2.43	178.23	C1	2.43	178.23	C1	0		0.72804	0.72804	No	equal	adjusted decimals
EMD-33897	amyloid	3.6	4.75	-1.22	C1	4.731	-1.21512	C1	0.0190558		0.72589	0.72653	No	improve	adjusted decimals
EMD-14176	amyloid	3.64	4.78	-0.41	C2	4.78	-0.41	C2	0		0.96519	0.96519	Yes	equal	deposited
EMD-16535	amyloid	3.7	2.37	179.39	C1	2.38	179.41	C1	0.0144283		0.90785	0.91555	Yes	improve	adjusted decimals
EMD-4566	amyloid	3.7	4.7	-1.05	C1	4.7	-1.05	C1	0		0.9507	0.9507	Yes	equal	deposited
EMD-15771	amyloid	3.7	4.8	-2.8	C2	4.8	-2.8	C2	0		0.94877	0.94877	Yes	equal	deposited
EMD-13795	amyloid	3.7	4.83	-3.09	C1	4.82	-3.115	C1	0.013039		0.77628	0.77689	Yes	improve	adjusted decimals
EMD-24955	amyloid	3.7	2.45	179.79	C1	2.45	179.79	C1	0		0.99238	0.99238	Yes	equal	deposited
EMD-18215	amyloid	3.72	4.74	-1.32	C1	4.74	-1.32	C1	0		0.96553	0.96553	Yes	equal	deposited
EMD-18715	amyloid	3.76	4.776	-1.77	C2	4.776	-1.77	C2	0		0.80338	0.80338	Yes	equal	deposited
EMD-23686	amyloid	3.8	4.81	-2.94	C1	4.81	-2.94	C1	0	z -> x	0.96279	0.96279	Yes	equal	deposited
EMD-26665	amyloid	3.8	2.4	179.46	C1	2.4	179.46	C1	0		0.9869	0.9869	Yes	equal	deposited
EMD-16952	amyloid	3.8	4.78	-3.17	C2	4.78	-3.17	C2	0		0.95542	0.95542	Yes	equal	deposited
EMD-9350	amyloid	3.8	4.81	-2.27	C1	4.81	-2.27	C1	0	z -> x	0.99381	0.99381	Yes	equal	deposited
EMD-9339	amyloid	3.8	2.38	178.61	C1	2.38	178.61	C1	0	z -> x	0.99271	0.99271	Yes	equal	deposited
EMD-18262	amyloid	3.8	4.77	-1.13	C1	4.77	-1.13	C1	0		0.96368	0.96368	Yes	equal	deposited
EMD-8781	amyloid	3.8	1.598	-120.441	C1	1.598	-120.441	C1	0		0.99116	0.99116	Yes	equal	deposited
EMD-26692	amyloid	3.8	4.84	-1.27	C1	4.898	-1.457	C1	0.0717571		0.74812	0.76573	Yes	improve	adjusted decimals
EMD-15824	amyloid	3.8	4.75	-0.56	C2	4.75	-0.56	C2	0		0.6685	0.6685	No	equal	deposited
EMD-30269	amyloid	3.8	2.42	-179.53	C1	2.42	-179.53	C1	0		0.92435	0.92435	Yes	equal	deposited
EMD-18252	amyloid	3.81	2.38	179.61	C1	2.38	179.61	C1	0		0.96447	0.96447	Yes	equal	deposited
EMD-12266	amyloid	3.84	4.78	-0.86	C2			C2					Excluded		z-shifted
EMD-18717	amyloid	3.86	4.773	-1.3	C3	4.773	-1.3	C3	0		0.80913	0.80913	Yes	equal	deposited
EMD-28721	amyloid	3.88	4.75	-1	C1	4.765	-0.994	C1	0.015098		0.77193	0.77822	Yes	improve	adjusted decimals
EMD-23687	amyloid	3.9	4.8	178.42	C2	4.81	-1.5	C2	0.0214221		0.52647	0.53309	No	improve	adjusted decimals
EMD-11382	amyloid	3.9	2.41	179.05	C1	2.41	179.05	C1	0		0.71407	0.71407	No	equal	deposited
EMD-28014	amyloid	3.9	4.88	-0.72	C1	4.75	0.53	C1	0.392706	z -> x	0.41263	0.88582	Yes	improve	twist sign
EMD-27323	amyloid	3.9	4.758	-1.25	C1	4.929	-1.503	C1	0.188982		0.69784	0.77344	Yes	improve	adjusted decimals
EMD-27458	amyloid	3.92	4.74	-2.36	C2	4.75	-2.402	C2	0.0204282		0.80198	0.80198	Yes	equal	deposited
EMD-0014	amyloid	3.975	4.83	-0.608	C2	4.81068	-0.617728	C2	0.0199901		0.74863	0.74911	No	improve	adjusted decimals
EMD-23212	amyloid	4	2.43	-179.3	C1	2.36	179.09	C1	0.624858		0.65764	0.75618	Yes	improve	twist sign
EMD-23688	amyloid	4	2.4	178.33	C1	2.4	178.33	C1	0	z -> x	0.99511	0.99511	Yes	equal	deposited
EMD-11383	amyloid	4	4.81	-1.9	C1	4.81	-1.9304	C1	0.00897534		0.72581	0.72589	No	improve	adjusted decimals
EMD-16961	amyloid	4	4.72	-5.24	C1	4.72	-5.24	C1	0		0.93249	0.93249	Yes	equal	deposited
EMD-3851	amyloid	4	2.335	-179.275	C1	2.327342349	179.269	C1	0.108428		0.08001	0.89941	Yes	improve	twist sign
EMD-16780	amyloid	4	4.9	-1.63	C1	4.9	-1.65608	C1	0.00839145		0.74275	0.7428	No	improve	adjusted decimals
EMD-0274	amyloid	4	4.903	-1.608	C1	4.903	-1.608	C1	0		0.77143	0.77143	Yes	equal	deposited
EMD-18716	amyloid	4.05	4.792	-1.802	C1	4.792	-1.802	C1	0		0.7926	0.7926	Yes	equal	deposited
EMD-23689	amyloid	4.1	4.81	-2.94	C1	4.81	-2.94	C1	0	z -> x	0.99658	0.99658	Yes	equal	deposited
EMD-26268	amyloid	4.2	4.78	-0.86	C1	4.78	-0.86	C1	0		0.95734	0.95734	Yes	equal	deposited
EMD-10669	amyloid	4.2	2.351	178.23	C1	2.351	-178.23	C1	0.873821		0.36675	0.88652	Yes	improve	twist sign
EMD-16957	amyloid	4.2	4.63	-2.95	C1	4.63	-2.95	C1	0		0.84589	0.84589	Yes	equal	deposited
EMD-27082	amyloid	4.2	4.84	-0.7	C1	4.84	-0.7	C1	0		0.8477	0.8477	Yes	equal	deposited
EMD-12268	amyloid	4.23	4.8	-0.86	C1	4.7712	-0.8497	C1	0.0290338		0.42346	0.42841	Excluded		z-shifted
EMD-30622	amyloid	4.24	4.8	-7.53	C1	4.8	-7.53	C1	0		0.85794	0.85794	Yes	equal	deposited
EMD-26277	amyloid	4.5	4.8	-0.4	C1	4.8	-0.4	C1	0		0.95558	0.95558	Yes	equal	deposited
EMD-29980	amyloid	4.8	4.926	-0.7	C1	4.926	-0.7	C1	0		0.97958	0.97958	Yes	equal	deposited
EMD-34813	amyloid	4.9	2.75	-179.4	C1	2.6675	-179.4	C1	0.0825		0.70368	0.70458	No	improve	adjusted decimals
EMD-3132	amyloid	7	4.7	0.769	C2	4.7	-0.769	C2	0.37193		0.36515	0.99881	Yes	improve	twist sign
EMD-17021	amyloid	2.63	4.71	-2.12	C1	4.79	-2.12	C1	0.08		0.66365	0.8648	Yes	improve	adjusted decimals
EMD-17020	amyloid	2.67	4.78	-2.15	C1	4.793	-2.159	C1	0.013273		0.76846	0.76973	Yes	improve	adjusted decimals
EMD-26290	amyloid	2.8	4.8	-0.4	C2	4.8	-0.4	C2	0		0.958	0.958	Yes	equal	deposited
EMD-16681	amyloid	2.85	4.996	1.232	C1	4.996	1.232	C1	0		0.95196	0.95196	Yes	equal	deposited
EMD-17738	amyloid	2.99	4.81	-1.24	C1	4.81	-1.24	C1	0		0.82011	0.82011	Yes	equal	deposited
EMD-26296	amyloid	3	4.8	-0.4	C1	4.8	-0.4	C1	0		0.95494	0.95494	Yes	equal	deposited
EMD-17109	amyloid	3.05	4.78	-3.06	C2	4.85	-2.96	C2	0.0774246		0.80738	0.85291	Yes	improve	adjusted decimals
EMD-26294	amyloid	3.1	4.8	-0.4	C2	4.8	-0.4	C2	0		0.96369	0.96369	Yes	equal	deposited
EMD-19446	amyloid	3.2	4.74	-1.33	C2	4.74	-1.33	C2	0		0.81896	0.81896	Yes	equal	deposited
EMD-26295	amyloid	3.4	4.8	-0.4	C1	4.8	-0.4	C1	0		0.95441	0.95441	Yes	equal	deposited
EMD-19462	amyloid	3.4	4.76	-0.82	C2	4.76	-0.82	C2	0		0.95789	0.95789	Yes	equal	deposited
EMD-29920	amyloid	3.4	4.898	-1.245	C1	4.898	-1.245	C1	0		0.96959	0.96959	Yes	equal	deposited
EMD-26286	amyloid	3.6	4.8	-0.4	C2	4.8	-0.4	C2	0		0.96523	0.96523	Yes	equal	deposited
EMD-26285	amyloid	3.6	4.8	-0.4	C1	4.8	-0.4	C1	0		0.95591	0.95591	Yes	equal	deposited
EMD-18226	amyloid	3.7	4.82	-3.06	C2	4.82	-3.06	C2	0		0.88484	0.88484	Yes	equal	deposited
EMD-18364	amyloid	3.86	4.79	-1.2	C1	4.6463	-1.164	C1	0.144569		1	1	Excluded		wrong voxel size
EMD-15227	amyloid	3.9	4.79	-1.516	C1	4.79	-1.516	C1	0		0.95355	0.95355	Yes	equal	deposited
EMD-15226	amyloid	4.1	4.8	-1.416	C1	4.8	-1.416	C1	0		0.95288	0.95288	Yes	equal	deposited
EMD-18354	amyloid	4.22	4.75	-1.22	C1	4.75	-1.22	C1	0		0.96562	0.96562	Yes	equal	deposited
EMD-18349	amyloid	4.28	4.75	-0.78	C1	4.75	-0.78	C1	0		0.96802	0.96802	Yes	equal	deposited
EMD-26293	amyloid	4.3	4.8	-0.4	C2	4.8	-0.4	C2	0		0.9651	0.9651	Yes	equal	deposited
EMD-26284	amyloid	4.4	4.76	-0.39	C1	4.76	-0.39	C1	0		0.95563	0.95563	Yes	equal	deposited
EMD-26287	amyloid	4.4	4.8	-0.4	C2	4.8	-0.4	C2	0		0.9653	0.9653	Yes	equal	deposited
EMD-26292	amyloid	4.5	4.8	-0.4	C1	4.8	-0.4	C1	0		0.95377	0.95377	Yes	equal	deposited
EMD-18355	amyloid	4.59	4.75	-1.14	C1	4.75	-1.14	C1	0		0.95647	0.95647	Yes	equal	deposited
EMD-18365	amyloid	5.27	4.84	-1.25	C1	4.84	-1.25	C1	0		0.96475	0.96475	Yes	equal	deposited
EMD-18359	amyloid	5.97	4.75	-1.22	C1	4.75	-1.22	C1	0		0.96433	0.96433	Yes	equal	deposited
EMD-18361	amyloid	5.97	4.65	-1.09	C1	4.65	-1.09	C1	0		0.88296	0.88296	Yes	equal	deposited
EMD-0021	amyloid	6.69	4.9	-0.639	C1	4.9	-0.639	C1	0		0.79995	0.79995	Yes	equal	deposited
EMD-18356	amyloid	6.73	4.76	-1.2	C1	4.76	-1.2	C1	0		0.94135	0.94135	Yes	equal	deposited
EMD-26289	amyloid	6.9	4.8	-0.4	C2	4.8	-0.4	C2	0		0.96312	0.96312	Yes	equal	deposited
EMD-26291	amyloid	7	4.8	-0.4	C2	4.8	-0.4	C2	0		0.96285	0.96285	Yes	equal	deposited
EMD-26288	amyloid	7.2	4.8	-0.4	C1	4.8	-0.4	C1	0		0.9568	0.9568	Yes	equal	deposited
EMD-18344	amyloid	7.2	4.75	-0.81	C1	4.75	-0.81	C1	0		0.96442	0.96442	Yes	equal	deposited
EMD-18348	amyloid	7.34	4.79	-1.09	C1	4.79	-1.09	C1	0		0.96387	0.96387	Yes	equal	deposited
EMD-26281	amyloid	7.6	4.8	-0.4	C1	4.8	-0.4	C1	0		0.9553	0.9553	Yes	equal	deposited
EMD-18363	amyloid	8.11	4.75	-1.32	C1	4.75	-1.32	C1	0		0.96176	0.96176	Yes	equal	deposited
EMD-3986	amyloid	8.4	4.69	0.94	C1	4.69	-0.94	C1	0.386599		0.59516	0.81707	Yes	improve	twist sign
EMD-18360	amyloid	8.55	4.75	-1.17	C1	4.75	-1.17	C1	0		0.95518	0.95518	Yes	equal	deposited
EMD-18358	amyloid	8.56	4.75	-1.32	C1	4.75	-1.32	C1	0		0.96396	0.96396	Yes	equal	deposited
EMD-5008	amyloid	8.8	4.8	1		4.8	1	Cnan	0		0.92422	0.92422	Yes	equal	deposited
EMD-26282	amyloid	8.8	4.8	-0.4	C2	4.8	-0.4	C2	0		0.97059	0.97059	Yes	equal	deposited
EMD-18347	amyloid	9	4.75	-0.7	C1	4.75	-0.7	C1	0		0.95864	0.95864	Yes	equal	deposited
EMD-3987	amyloid	9.3	4.69	0.88	C2	4.69	-0.88	C2	0.388532		0.67651	0.99495	Yes	improve	twist sign
EMD-3989	amyloid	9.4	4.69	0.84	C2	4.69	-0.84	C2	0.364536		0.38214	0.99894	Yes	improve	twist sign
EMD-3988	amyloid	9.7	4.69	0.85	C1	4.69	-0.85	C1	0.313708		0.37353	0.99683	Yes	improve	twist sign
EMD-3990	amyloid	13.4	4.69	0.82	C2	4.69	0.82	C2	0		0.8228	0.8228	Yes	equal	deposited
EMD-3991	amyloid	15.9	4.69	0.8	C1	4.69	-0.8	C1	0.33893		0.43787	0.99925	Yes	improve	twist sign
EMD-3994	amyloid	17.7	4.69	0.72	C2	4.5493	0.73728	C2	0.140778		0.46804	0.47365	No	improve	adjusted decimals
EMD-3992	amyloid	18.2	4.69	0.84	C2	4.69	-0.84	C2	0.437186		0.32905	0.99695	Yes	improve	twist sign
EMD-18362	amyloid	21.1	4.35	-0.8	C1	4.35	-0.8	C1	0		0.77303	0.77303	Yes	equal	deposited
EMD-18243	amyloid	2.39	4.84	-0.44	C1	4.84	-0.44	C1	0		0.88172	0.88172	Yes	equal	deposited
EMD-33960	amyloid	2.5	2.43	179.56	C1	2.43	179.56	C1	0		0.95438	0.95438	Yes	equal	deposited
EMD-35406	amyloid	2.62	4.77	-1.08	C1	4.77	-1.08	C1	0		0.96597	0.96597	Yes	equal	deposited
EMD-35404	amyloid	2.68	2.47	179.43	C1	2.38	179.44	C1	0.0901231		0.4276	0.95637	Yes	improve	adjusted decimals
EMD-35409	amyloid	2.69	2.37	179.42	C1	2.37	179.42	C1	0		0.95868	0.95868	Yes	equal	deposited
EMD-35408	amyloid	2.7	4.77	-1.08	C1	4.77	-1.08	C1	0		0.96621	0.96621	Yes	equal	deposited
EMD-35403	amyloid	2.7	2.37	179.43	C1	2.37	179.43	C1	0		0.95093	0.95093	Yes	equal	deposited
EMD-13712	amyloid	2.83	4.851	1.443	C1	4.851	1.443	C1	0		0.94609	0.94609	Yes	equal	deposited
EMD-16682	amyloid	2.93	4.974	1.151	C1	4.974	1.151	C1	0		0.9559	0.9559	Yes	equal	deposited
EMD-18240	amyloid	2.93	4.81	-0.43	C1	4.81	-0.43	C1	0		0.75917	0.75917	Yes	equal	deposited
EMD-13710	amyloid	2.94	4.847	1.412	C1	4.847	1.412	C1	0		0.94877	0.94877	Yes	equal	deposited
EMD-18241	amyloid	2.97	4.8	-0.42	C2	4.8	-0.42	C2	0		0.85575	0.85575	Yes	equal	deposited
EMD-8910	amyloid	3	2.41	179.44	C1	2.41	179.44	C1	0		0.8174	0.8174	Yes	equal	deposited
EMD-29037	amyloid	3.09	2.44	179.75	C1	2.44	179.75	C1	0		0.9559	0.9559	Yes	equal	deposited
EMD-18874	amyloid	3.1	4.72	-0.88	C1	4.72	-0.88	C1	0		0.81788	0.81788	Yes	equal	deposited
EMD-0259	amyloid	3.2	2.37	179.45	C1	4.666	-1.033	C1	39.6548		0.3139	0.43739	Excluded		xy-shifted
EMD-25995	amyloid	3.25	4.79	-0.43	C1	4.79	-0.43	C1	0	z -> x	0.91908	0.91908	Yes	equal	deposited
EMD-0260	amyloid	3.3	4.76	-1.04	C1	4.79	-1.08	C1	0.036381		0.86205	0.86708	Yes	improve	adjusted decimals
EMD-21207	amyloid	3.3	2.353	179.417	C1	2.353	179.417	C1	0		0.72097	0.72097	No	equal	adjusted decimals
EMD-26427	amyloid	3.38	2.418	179.504	C1	2.418	179.504	C1	0		0.88798	0.88798	Yes	equal	deposited
EMD-17736	amyloid	3.39	4.82	-1.29	C1	4.82	-1.29	C1	0		0.85285	0.85285	Yes	equal	deposited
EMD-28943	amyloid	3.4	4.8	-0.42	C1	4.8	-0.42	C1	0		0.94919	0.94919	Yes	equal	deposited
EMD-35405	amyloid	3.43	2.37	179.46	C1	2.37	179.46	C1	0		0.95063	0.95063	Yes	equal	deposited
EMD-16434	amyloid	3.5	2.4	179.2	C1	2.4	179.2	C1	0		0.94785	0.94785	Yes	equal	deposited
EMD-16608	amyloid	3.5	4.82	-0.94	C1	4.82	-0.94	C1	0		0.95831	0.95831	Yes	equal	deposited
EMD-3742	amyloid	3.5	2.36	179.4	C1	4.56	-1.212	C1	51.7326		0.56245	0.71511	Excluded		xy-shifted
EMD-12553	amyloid	3.55	2.37	179.44	C1	2.37	179.44	C1	0		0.95223	0.95223	Yes	equal	deposited
EMD-18242	amyloid	3.56	4.82	-0.43	C2	4.82	-0.43	C2	0		0.84629	0.84629	Yes	equal	deposited
EMD-16604	amyloid	3.6	4.79	-0.93	C1	4.79	-0.93	C1	0		0.95327	0.95327	Yes	equal	deposited
EMD-35407	amyloid	3.66	2.38	179.47	C1	2.38	179.47	C1	0		0.95371	0.95371	Yes	equal	deposited
EMD-21200	amyloid	3.8	4.8	-0.6	C2	4.7424	-0.6096	C2	0.0576843		0.60684	0.60765	No	improve	adjusted decimals
EMD-10670	amyloid	4.2	2.352	179.1	C1	2.352	179.1	C1	0		0.96209	0.96209	Yes	equal	deposited
EMD-22051	amyloid	4.3	4.9	2.3	C7	4.9	2.3	C7	0		0.99966	0.99966	Yes	equal	deposited
EMD-21201	amyloid	4.3	4.8	-0.85	C1	4.7424	-0.8245	C1	0.0580901		0.61522	0.61555	Excluded		xy-shifted
EMD-3744	amyloid	4.9	4.78	-1.01	C1	4.78	-1.01	C1	0		0.83634	0.83634	Yes	equal	deposited
EMD-18357	amyloid	5.02	2.45	179.49	C1	2.45	179.49	C1	0		0.96346	0.96346	Yes	equal	deposited
EMD-12593	amyloid	5.1	2.29	179.45	C1	2.29	179.45	C1	0		0.95918	0.95918	Yes	equal	deposited
EMD-4864	amyloid	5.56	2.46	0.339	C1	2.43048	0.32883	C1	0.029755		0.69561	0.69571	No	improve	adjusted decimals
EMD-12592	amyloid	5.7	2.41	178.45	C1	2.41	178.45	C1	0		0.96331	0.96331	Yes	equal	deposited
EMD-4866	amyloid	7.01	2.45	0.294	C1	2.4353	0.29576	C1	0.0147127		0.74234	0.74241	No	improve	adjusted decimals
EMD-6328	amyloid	7.1	4.8	0.734	C2	4.8	-0.734	C2	0.47042		0.57348	0.95084	Yes	improve	twist sign
EMD-6326	amyloid	7.5	4.8	0.734	C2	4.8	-0.734	C2	0.464816		0.57615	0.96638	Yes	improve	twist sign
EMD-29038	amyloid	7.77	2.41	178.33	C1	2.41	181.54	C1	0.759818		0.48461	0.76035	Yes	improve	adjusted decimals	check
EMD-0078	amyloid	8	4.7	-0.6	C2	4.7	-0.6	C2	0		0.91424	0.91424	Yes	equal	deposited
EMD-10671	amyloid	8.1	2.323	179.47	C1	2.323	179.47	C1	0		0.9597	0.9597	Yes	equal	deposited
EMD-3128	amyloid	8.3	4.69	1.464	C2	4.69	1.464	C2	0		0.80978	0.80978	Yes	equal	deposited
EMD-6327	amyloid	8.3	4.8	0.734	C2	4.8	-0.734	C2	0.464935		0.57298	0.97088	Yes	improve	twist sign
EMD-0019	amyloid	9.42	2.3	-0.161	C1	2.3	0.161	C1	0.204513		0.69767	0.9694	Yes	improve	twist sign
EMD-5132	amyloid	10.1	4.8		C2			C2					Excluded
EMD-3993	amyloid	20.3	4.69	0.7	C2	4.5493	0.7168	C2	0.140761		0.40867	0.41195	No	improve	adjusted decimals
EMD-26283	amyloid	23	4.78	-0.86	C1	4.78	-0.86	C1	0		0.95944	0.95944	Yes	equal	deposited
EMD-6482	amyloid	40	4.7	1.1	C1	4.7	1.1	C1	0		0.99999	0.99999	Yes	equal	deposited
EMD-30648	amyloid	4.5	2.42	-179.55	C1	2.44904	-180.63	C1	0.288194		0.67318	0.9268	Yes	improve	adjusted decimals
EMD-60527	amyloid	2.5	2.39	-179.23	C1	2.39	-179.23	C1	0		0.9696	0.9696	Yes	equal	deposited
EMD-60532	amyloid	3.4	2.4	179.57	C1	2.4	179.57	C1	0		0.94702	0.94702	Yes	equal	deposited
EMD-60529	amyloid	3.1	2.41	179.62	C1	2.41	179.62	C1	0		0.95829	0.95829	Yes	equal	deposited
EMD-60533	amyloid	3.2	4.77	-1.08	C1	4.77	-1.08	C1	0		0.95165	0.95165	Yes	equal	deposited
EMD-60539	amyloid	3.5	2.4	179.5	C1	2.4	179.5	C1	0		0.94163	0.94163	Yes	equal	deposited
EMD-60530	amyloid	3.4	2.4	179.42	C1	2.403933111	179.423	C1	0.00420563		0.9315	0.94012	Yes	improve	adjusted decimals
EMD-60531	amyloid	3.7	4.8	-0.83	C1	4.8	-0.83	C1	0		0.94434	0.94434	Yes	equal	deposited
EMD-60528	amyloid	3	2.41	179.65	C1	2.41	179.65	C1	0		0.89868	0.89868	Yes	equal	deposited
EMD-41611	amyloid	2.4	4.79	-1.07	C1	4.79	-1.07	C1	0		0.86043	0.86043	Yes	equal	deposited
EMD-18881	amyloid	2.25	4.76311	-1.4634	C1	4.76311	-1.4634	C1	0		0.82121	0.82121	Yes	equal	deposited
EMD-19818	amyloid	2.92	4.752	1.309	C1	4.752	1.309	C1	0		0.87774	0.87774	Yes	equal	deposited
EMD-41610	amyloid	2.6	4.8	-0.7	C1	4.8	-0.7	C1	0		0.85108	0.85108	Yes	equal	deposited
EMD-37445	amyloid	3.28	4.78	-1.36	C1	4.78	-1.36	C1	0		0.95747	0.95747	Yes	equal	deposited
EMD-43826	amyloid	4.5	4.8	-0.8	C1	4.8	-0.8	C1	0		0.84451	0.84451	Yes	equal	deposited
EMD-43824	amyloid	5.8	2.4	179.62	C1	2.4	179.62	C1	0		0.81087	0.81087	Yes	equal	deposited
EMD-19986	amyloid	1.93	2.36	179.52	C1	2.464858492	179.509	C1	0.105077		0.5208	0.72242	No	improve	adjusted decimals
EMD-19854	amyloid	3	2.37	179.4	C1	2.37	179.4	C1	0		0.91149	0.91149	Yes	equal	deposited
EMD-19928	amyloid	2.9	4.8	-1.19	C1	4.8	-1.19	C1	0		0.97239	0.97239	Yes	equal	deposited
EMD-17726	amyloid	3.3	2.42	179.6	C1	2.42	179.6	C1	0		0.8757	0.8757	Yes	equal	deposited
EMD-17693	amyloid	3.41	4.772	-0.995	C2	4.772	-0.995	C2	0		0.8198	0.8198	Yes	equal	deposited
EMD-19927	amyloid	2.5	2.4	179.4	C1	2.4	179.4	C1	0		0.95112	0.95112	Yes	equal	deposited
EMD-17723	amyloid	3.26	2.37	179.5	C1	4.776822753	-0.883868	C1	25.5292		0.59889	0.82938	Yes	improve	different
EMD-19855	amyloid	2.8	2.37	179.2	C1	2.37	179.2	C1	0		0.78509	0.78509	Yes	equal	deposited
EMD-17680	amyloid	2.42	2.37	179.5	C1	2.37	179.5	C1	0		0.89663	0.89663	Yes	equal	deposited
EMD-19926	amyloid	2.3	2.4	179.4	C1	2.4	179.4	C1	0		0.94857	0.94857	Yes	equal	deposited
EMD-17714	amyloid	2.31	2.407	179.502	C1	2.407	179.502	C1	0		0.89375	0.89375	Yes	equal	deposited
EMD-50076	amyloid	2.86	4.82	-0.8	C2	4.82	-0.8	C2	0		0.90854	0.90854	Yes	equal	deposited
EMD-50077	amyloid	2.95	2.39	179.6	C1	2.39	179.6	C1	0		0.81679	0.81679	Yes	equal	deposited
EMD-44422	amyloid	3.2	2.375	179.591	C1	2.375	179.591	C1	0		0.76054	0.76054	Yes	equal	deposited
EMD-40677	amyloid	3	4.81	-3.32	C1	4.92	-3.39	C1	0.111594		0.73503	0.95374	Yes	improve	adjusted decimals
EMD-44421	amyloid	2.5	4.745	-0.841	C1	4.745	-0.841	C1	0		0.84322	0.84322	Yes	equal	deposited
EMD-37963	amyloid	2.88	2.38	179.217	C1	2.38	179.217	C1	0		0.84577	0.84577	Yes	equal	deposited
EMD-36043	amyloid	3	4.84	-0.69	C1	4.84	-0.69	C1	0		0.94529	0.94529	Yes	equal	deposited
EMD-36045	amyloid	3.4	4.83	-0.69	C1	4.83	-0.69	C1	0		0.92883	0.92883	Yes	equal	deposited
EMD-36202	amyloid	3.1	2.41	-179.72	C1	2.41	-179.72	C1	0		0.95508	0.95508	Yes	equal	deposited
EMD-36203	amyloid	2.6	2.41	-179.72	C1	2.41	-179.72	C1	0		0.9576	0.9576	Yes	equal	deposited
EMD-35816	amyloid	3.71	4.83	-1.24	C1	4.83	-1.24	C1	0		0.97751	0.97751	Yes	equal	deposited
EMD-35878	amyloid	3.75	4.83	-1.21	C1	4.83	-1.21	C1	0		0.97752	0.97752	Yes	equal	deposited
EMD-40419	amyloid	3.5	2.39	179.77	C1	2.39	179.77	C1	0		0.89463	0.89463	Yes	equal	deposited
EMD-40413	amyloid	2.9	4.78	-1.04	C1	4.78	-1.04	C1	0	z -> x	0.93596	0.93596	Yes	equal	deposited
EMD-40421	amyloid	3.8	4.76	-0.46	C2	4.76	-0.46	C2	0		0.71308	0.71308	No	equal	deposited
EMD-40416	amyloid	3.17	2.38	178.24	C1	2.38	178.24	C1	0	z -> x	0.76314	0.76314	Yes	equal	deposited
EMD-40411	amyloid	2.9	2.38	179.46	C1	2.38	179.46	C1	0		0.8003	0.8003	Yes	equal	deposited
EMD-17177	amyloid	3.3	4.79	-2.99	C2	4.79	-2.99	C2	0		0.96531	0.96531	Yes	equal	deposited
EMD-17173	amyloid	3.4	4.74	-1.19	C1	4.74	-1.19	C1	0		0.97064	0.97064	Yes	equal	deposited
EMD-17171	amyloid	2	2.37	179.41	C1	2.37	179.41	C1	0		0.96438	0.96438	Yes	equal	deposited
EMD-17179	amyloid	3.4	2.39	179.36	C1	2.39	179.36	C1	0		0.95556	0.95556	Yes	equal	deposited
EMD-17181	amyloid	3.3	2.38	179.45	C1	2.385591964	179.458	C1	0.00717791		0.95684	0.96957	Yes	improve	adjusted decimals
EMD-17174	amyloid	3.2	2.38	179.4	C1	2.38	179.4	C1	0		0.96978	0.96978	Yes	equal	deposited
EMD-17180	amyloid	2.7	4.76	-1.15	C1	4.76	-1.15	C1	0		0.9325	0.9325	Yes	equal	deposited
EMD-17175	amyloid	2.6	4.81	-0.4	C1	4.81	-0.4	C1	0		0.96683	0.96683	Yes	equal	deposited
EMD-17176	amyloid	3.6	4.79	-0.42	C1	4.79	-0.42	C1	0		0.97069	0.97069	Yes	equal	deposited
EMD-17178	amyloid	2.1	2.39	179.39	C1	2.39	179.39	C1	0		0.94619	0.94619	Yes	equal	deposited
EMD-17111	amyloid	3.1	2.41	179.62	C1	2.41	179.62	C1	0		0.9499	0.9499	Yes	equal	deposited
EMD-35519	amyloid	2.98	4.82	-1.06	C1	4.82	-1.06	C1	0		0.91132	0.91132	Yes	equal	deposited
EMD-19184	amyloid	3.3	4.73	-1.23	C1	4.763796601	-1.15792	C1	0.040996		0.89771	0.91707	Yes	improve	adjusted decimals
EMD-18887	amyloid	4.01	2.46	178.25	C2	2.46	178.25	C1	0		0.62791	0.7176	No	improve	different
EMD-17239	amyloid	3.86	4.65	-1.52	C2	4.65	-1.52	C2	0		0.95174	0.95174	Yes	equal	deposited
EMD-35505	amyloid	3.69	4.81	-1.09	C1	4.81	-1.09	C1	0		0.94879	0.94879	Yes	equal	deposited
EMD-17235	amyloid	3.75	4.65	-1.69	C1	4.65	-1.69	C1	0		0.95439	0.95439	Yes	equal	deposited
EMD-35520	amyloid	3.75	4.79	-1.09	C1	4.79	-1.09	C1	0		0.97684	0.97684	Yes	equal	deposited
EMD-17223	amyloid	3.24	4.67	-2.26	C1	4.67	-2.26	C1	0		0.94815	0.94815	Yes	equal	deposited
EMD-17218	amyloid	2.88	2.35	179.63	C1	2.35	179.63	C1	0		0.94507	0.94507	Yes	equal	deposited
EMD-17234	amyloid	3.28	4.67	-2.07	C1	4.67	-2.07	C1	0		0.94894	0.94894	Yes	equal	deposited
EMD-35508	amyloid	3.71	2.4	179.55	C1	2.4	179.55	C1	0		0.95694	0.95694	Yes	equal	deposited
EMD-17238	amyloid	3.75	2.32	179.27	C1	2.32	179.27	C1	0		0.95002	0.95002	Yes	equal	deposited
EMD-16572	non-amyloid	1.85	1.39851	22.0177	C1	1.39851	22.0177	C1	0		0.791809	0.791809	Yes	equal	deposited
EMD-10129	non-amyloid	1.9	1.406	22.038	C1	1.406	22.038	C1	0		0.88051	0.88051	Yes	equal	deposited
EMD-4628	non-amyloid	1.92	1.41	22.03	C1	1.41	22.03	C1	0		0.82966	0.82966	Yes	equal	deposited
EMD-12775	non-amyloid	2	25.1	15.75	C2	25.16230578	15.7995	C2	0.0665129		0.90166	0.908028	Yes	improve	adjusted decimals
EMD-10130	non-amyloid	2	1.405	22.036	C1	1.405	22.036	C1	0		0.854035	0.854035	Yes	equal	deposited
EMD-4740	non-amyloid	2.2	3.96	40.5	C1			Cnan			0.09202	0.611177	Excluded	improve	focus reconstruction
EMD-26963	non-amyloid	2.2	2.34	16.33	C7	2.34	16.33	C7	0		0.90091	0.90091	Yes	equal	deposited
EMD-28932	non-amyloid	2.26	27.8	-166.7	C1	55.64733057	26.6256	C1	37.8563		0.9411	0.951199	Yes	improve	different	partial symmetry
EMD-4413	non-amyloid	2.3	1.39615	22.037	C1	1.39615	22.037	C1	0		0.844027	0.844027	Yes	equal	deposited
EMD-4928	non-amyloid	2.3	1.41	22.04	C1	1.41	22.04	C1	0		0.88913	0.88913	Yes	equal	deposited
EMD-11735	non-amyloid	2.4	40.8	20.54	C6	40.8	20.54	C6	0		0.893101	0.893101	Yes	equal	deposited
EMD-41924	non-amyloid	2.4	1.407	22.03	C1	1.407	22.03	C1	0		0.961779	0.961779	Yes	equal	deposited
EMD-26962	non-amyloid	2.4	2.35	16.35	C7	2.35	16.35	C7	0		0.9027	0.9027	Yes	equal	deposited
EMD-17072	non-amyloid	2.41	4.005	-40.997	C1	4.005	-40.997	C1	0		0.96955	0.96955	Yes	equal	deposited
EMD-27114	non-amyloid	2.43	28.0687	-166.694	C1	28.0687	-166.694	C1	0		0.875518	0.875518	Yes	equal	deposited
EMD-13830	non-amyloid	2.46	1.04	26.219	C1	1.04	26.219	C1	0		0.942369	0.942369	Yes	equal	deposited
EMD-11747	non-amyloid	2.5	18.04	32.2	C6			Cnan			0.361059	0.361059	Excluded	equal	focus reconstruction
EMD-27115	non-amyloid	2.51	27.8078	-166.635	C1	27.75	-166.07	C1	0.168064		0.746889	0.754013	Yes	improve	adjusted decimals
EMD-15833	non-amyloid	2.58	16.599	37.437	C5	16.599	37.437	C5	0		0.91867	0.91867	Yes	equal	deposited
EMD-10587	non-amyloid	2.6	28.3692	-167.652	C1	28.37267802	-167.646	C1	0.00371851		0.96109	0.961159	Yes	improve	adjusted decimals
EMD-16425	non-amyloid	2.6	28.15	-166.48	C1	27.286	-166.5	C1	0.864036		0.388609	0.78268	Yes	improve	paper mismatch
EMD-26546	non-amyloid	2.6	1.59	-173.747	C1	1.59	-173.747	C1	0		0.959841	0.959841	Yes	equal	deposited
EMD-24323	non-amyloid	2.6	27.4	-166.8	C1			Cnan		z -> x	0.48189	0.48189	Excluded	equal	focus reconstruction
EMD-26075	microtubule	2.6	5.44	168.069	C1			Cnan			0.199714	0.214337	Excluded	improve	partial map
EMD-15345	non-amyloid	2.6	3.98	40.93	C1	3.960919104	-40.9515	C1	42.8738		0.0776	0.914036	Yes	improve	twist sign
EMD-17584	non-amyloid	2.61	16.1	56.2	C1			C1		z -> x	0.29017	0.29017	Excluded	equal	focus reconstruction
EMD-17074	non-amyloid	2.62	4.124	-41.055	C1	4.124	-41.055	C1	0		0.96993	0.96993	Yes	equal	deposited
EMD-16677	amyloid	2.65	1.175	4.99	C1	4.99	1.175	C1	4.01057		0.09629	0.850847	Yes	improve	interchanged values
EMD-34429	non-amyloid	2.67	7.703	-23.398	C2	7.703	-23.398	C2	0		0.967876	0.967876	Yes	equal	deposited
EMD-26860	non-amyloid	2.7	27.4	-166.7	C2	27.49200141	-166.701	C2	0.0920016		0.57775	0.804669	Yes	improve	adjusted decimals
EMD-25404	non-amyloid	2.7	21.2	-85.8	C1	21.2	-85.8	C1	0		0.93978	0.93978	Yes	equal	deposited
EMD-16424	non-amyloid	2.7	28.14	-166.39	C1	27.35469009	-166.353	C1	0.785435		0.399	0.774746	Yes	improve	different	paper mismatch
EMD-21946	microtubule	2.7	5.45	168.09	C1			C1			0.208162	0.239219	Excluded	improve	partial map
EMD-21945	microtubule	2.7	5.44	168.07	C1			C1			0.206054	0.248199	Excluded	improve	partial map
EMD-26077	microtubule	2.7	5.56	168.09	C1			C1			0.183324	0.148357	Excluded	worse	partial map
EMD-21948	microtubule	2.7	5.41	168.07	C1			C1			0.20798	0.244243	Excluded	improve	partial map
EMD-26076	microtubule	2.7	5.55	168.087	C1			C1			0.235769	0.216658	Excluded	worse	partial map
EMD-28026	non-amyloid	2.72	40	-44	C3	40.18309396	-44.7384	C3	0.393736		0.79483	0.887861	Yes	improve	adjusted decimals
EMD-13864	non-amyloid	2.72	28.4	-166.54	C1	28.4	-166.54	C1	0	z -> x	0.95337	0.95337	Yes	equal	deposited
EMD-26862	non-amyloid	2.74	17.867	174.056	C1	17.86727755	174.052	C1	0.000974087		0.96401	0.964197	Yes	improve	adjusted decimals
EMD-16234	non-amyloid	2.75	41.935	128.947	C2	41.935	128.947	C2	0		0.86135	0.86135	Yes	equal	deposited
EMD-26772	non-amyloid	2.77	27.5	-166.7	C2	27.49429794	-166.75	C2	0.0118708		0.58562	0.800788	Yes	improve	adjusted decimals
EMD-34154	non-amyloid	2.78	31.5	118.1	C1			Cnan			0.56146	0.584801	Excluded	improve	focus reconstruction
EMD-21867	non-amyloid	2.8	2.94	24.53	C1	2.942242653	24.5302	C1	0.00224384		0.9759	0.9759	Yes	improve	adjusted decimals
EMD-10362	non-amyloid	2.8	4.83	65.45	C1	4.831009468	65.3938	C1	0.0247194		0.91752	0.952496	Yes	improve	adjusted decimals
EMD-4802	non-amyloid	2.8	78.6436	40.2722	C6	78.6436	40.2722	C6	0		0.91897	0.91897	Yes	equal	deposited
EMD-26074	microtubule	2.8	5.56	168.089	C1			C1			0.231379	0.209871	Excluded	worse	partial map
EMD-21942	microtubule	2.8	5.43	168.08	C1			C1			0.211299	0.24322	Excluded	improve	partial map
EMD-12213	non-amyloid	2.8	43.92	74.63	C1	43.95368787	74.6852	C1	0.0389956		0.9135	0.915089	Yes	improve	adjusted decimals
EMD-21940	microtubule	2.8	5.51	168.09	C1			C1			0.236939	0.265005	Excluded	improve	partial map
EMD-42829	non-amyloid	2.8	27.42	-166.76	C1	27.42	-166.76	C1	0		0.83088	0.83088	Yes	equal	deposited
EMD-28695	non-amyloid	2.8	3.09	-20.81	C1	3.051316113	-20.8269	C1	0.0431034		0.775816	0.860225	Yes	improve	adjusted decimals
EMD-28042	non-amyloid	2.81	40	-44	C3	40.17329714	-44.7753	C3	0.274527		0.78768	0.88776	Yes	improve	adjusted decimals
EMD-24321	non-amyloid	2.82	27.19	-166.85	C1	28.23684766	-166.694	C1	1.04773		0.46751	0.805427	Yes	improve	adjusted decimals
EMD-17585	non-amyloid	2.83	15.8	56	C1	15.5103	55.98	C1	0.289709	z -> x	0.67053	0.83565	Yes	improve	adjusted decimals
EMD-17051	non-amyloid	2.83	4.649	-46.359	C1	4.648631284	-46.3588	C1	0.000371693		0.95973	0.959794	Yes	improve	adjusted decimals
EMD-24322	non-amyloid	2.83	27.07	-166.69	C1	27.95090871	-166.337	C1	0.894508		0.549148	0.757421	Yes	improve	adjusted decimals
EMD-10721	non-amyloid	2.85	7.85334	115.001	C1	7.907729162	115.003	C1	0.054392		0.86412	0.893418	Yes	improve	adjusted decimals
EMD-40210	non-amyloid	2.88	12.933	37.439	C1			C1			0.568314	0.446633	Excluded	worse	partial map
EMD-36428	non-amyloid	2.9	20.46	-68.75	C2	20.46	-68.75	C2	0	z -> x	0.96128	0.96128	Yes	equal	deposited
EMD-9760	non-amyloid	2.9	39.3	19.9	C6	39.36266715	19.921	C6	0.0632261		0.90554	0.911587	Yes	improve	adjusted decimals
EMD-28705	non-amyloid	2.9	2.99	20	C1	2.993242469	20.0069	C1	0.00828214		0.855632	0.86214	Yes	improve	adjusted decimals
EMD-11787	non-amyloid	2.9	27.5	166.8	C1			C1			0.41158	0.467047	Excluded	improve	focus reconstruction
EMD-30129	non-amyloid	2.9	4.09	-27.58	C1	4.096216795	-27.5838	C1	0.00837789		0.835487	0.837926	Yes	improve	adjusted decimals
EMD-28713	non-amyloid	2.9	3.05	-20.81	C1	3.044728147	-20.8161	C1	0.00865509		0.856703	0.857814	Yes	improve	adjusted decimals
EMD-28706	non-amyloid	2.9	3.05	-20.81	C1	3.038639871	-20.8271	C1	0.0213839		0.838944	0.85862	Yes	improve	adjusted decimals
EMD-36427	non-amyloid	2.9	4.77	65.4	C1	4.77	65.4	C1	0	z -> x	0.94518	0.94518	Yes	equal	deposited
EMD-27991	non-amyloid	2.9	3.09	-20.81	C1	3.051478	-20.8217	C1	0.0403142		0.785916	0.843823	Yes	improve	adjusted decimals
EMD-13529	non-amyloid	2.9			C1			C1					No		single unit
EMD-15346	non-amyloid	2.9	3.97	41.29	C1	3.976590108	-41.3038	C1	43.8867		0.10264	0.893507	Yes	improve	twist sign
EMD-20844	non-amyloid	2.9			C1			C1		z -> x			No		single unit
EMD-23541	microtubule	2.9	168.07	5.44	C1	168.07	5.44	C1	0		0.997324	0.997324	Yes	equal	deposited
EMD-20045	non-amyloid	2.9	4.24	63.27	C1	4.211023805	63.2711	C1	0.0289772		0.84305	0.867643	Yes	improve	adjusted decimals
EMD-13530	non-amyloid	2.9						C1					Yes	improve	single unit
EMD-26995	non-amyloid	2.9	4.813	65.539	C1	4.813	65.539	C1	0		0.961702	0.961702	Yes	equal	deposited
EMD-20526	non-amyloid	2.9	39.46	18.3	C6	38.40156454	18.3104	C6	1.05845		0.296117	0.967158	Yes	improve	adjusted decimals
EMD-9005	non-amyloid	2.9	3.17	21.16	C1	3.17	21.16	C1	0		0.966896	0.966896	Yes	equal	deposited
EMD-21934	microtubule	2.9	5.44	168.07	C1			C1			0.214489	0.263289	Excluded	improve	partial map
EMD-23540	microtubule	2.9	5.45	168.09	C1			C1			0.209828	0.243568	Excluded	improve	partial map
EMD-29215	non-amyloid	2.9	5.155	106.297	C1	5.155	106.297	C1	0		0.86909	0.86909	Yes	equal	deposited
EMD-28718	non-amyloid	2.9	3	20.01	C1	3.008660183	20.0149	C1	0.0101025		0.836844	0.841329	Yes	improve	adjusted decimals
EMD-29355	non-amyloid	2.9	23.93	-30.56	C6	23.93	-30.56	C6	0		0.88888	0.88888	Yes	equal	deposited
EMD-40217	non-amyloid	2.91	12.933	37.439	C1			C1			0.414244	0.360134	Excluded	worse	partial map
EMD-41579	non-amyloid	2.93	16.23	59.2	C1	16.22	59.16	C1	0.0136852		0.71997	0.720728	No	improve	adjusted decimals
EMD-40203	non-amyloid	2.95	12.933	37.439	C1			C1			0.556877	0.32239	Excluded	worse	partial map
EMD-16233	non-amyloid	2.96	41.87	128.947	C2	41.87	128.947	C2	0		0.87077	0.87077	Yes	equal	deposited
EMD-31158	non-amyloid	2.97	15.8	56.7	C1	15.78506738	56.4595	C1	0.0855315		0.907651	0.964614	Yes	improve	adjusted decimals
EMD-40214	non-amyloid	2.98	12.933	37.439	C1			C1			0.578083	0.632949	Excluded	improve	partial map
EMD-15520	non-amyloid	2.98	13.6	-52.3	D1	13.6	-52.3	CD1	0	z -> x	0.887145	0.887145	Yes	equal	deposited
EMD-40198	non-amyloid	2.99	12.933	37.439	C1			C1			0.644778	0.647921	Excluded	improve	partial map
EMD-17048	non-amyloid	2.99	3.966	-40.96	C1	3.966	-40.96	C1	0		0.97182	0.97182	Yes	equal	deposited
EMD-32126	non-amyloid	3	33.43	-49.3	C1	33.02183591	-50.1284	C1	0.508017		0.72785	0.753712	Yes	improve	adjusted decimals
EMD-28707	non-amyloid	3	2.97	19.99	C1	2.97	19.99	C1	0		0.841488	0.841488	Yes	equal	deposited
EMD-26079	microtubule	3	5.55	168.088	C1			C1			0.267817	0.249332	Excluded	worse	partial map
EMD-34681	non-amyloid	3	37.2	33.8	C6	37.07	-33.8	C6	5.45537		0.19386	0.670431	No	improve	twist sign
EMD-21938	microtubule	3	5.45	168.07	C1			C1			0.231646	0.273493	Excluded	improve	partial map
EMD-27059	non-amyloid	3	4.832	65.402	C1	4.832	65.402	C1	0		0.853974	0.853974	Yes	equal	deposited
EMD-28714	non-amyloid	3	2.95	19.99	C1	2.95	19.99	C1	0		0.834926	0.834926	Yes	equal	deposited
EMD-21944	microtubule	3	5.42	168.08	C1			C1			0.227898	0.242502	Excluded	improve	partial map
EMD-15669	non-amyloid	3	39.03	20.89	C6	39.03	20.89	C6	0		0.928888	0.928888	Yes	equal	deposited
EMD-22639	non-amyloid	3	27.3691	-166.571	C1	27.34420671	-166.565	C1	0.0249838		0.91484	0.915222	Yes	improve	adjusted decimals
EMD-11591	non-amyloid	3	32.3504	3.43721	C1	3.43721	-32.3504	C1	62.4805	z -> x	0.4196	0.908928	Yes	improve	interchanged values
EMD-28694	non-amyloid	3	3.02	20	C1	2.982204201	20	C1	0.0377958		0.802792	0.838731	Yes	improve	adjusted decimals
EMD-31155	non-amyloid	3	15.8	56.18	C1	15.46072091	55.9667	C1	0.344745		0.84977	0.924478	Yes	improve	adjusted decimals
EMD-23635	non-amyloid	3	0.1	0	C1			C1					Excluded	equal	focus reconstruction
EMD-40060	non-amyloid	3	4.95	108.72	C1	4.95	108.72	C1	0		0.86252	0.86252	Yes	equal	deposited
EMD-29246	non-amyloid	3	4.976	104.572	C1	4.976	104.572	C1	0		0.961104	0.961104	Yes	equal	deposited
EMD-41298	non-amyloid	3	10	100.7	C1	10.00679334	100.753	C1	0.0166133		0.95058	0.96007	Yes	improve	adjusted decimals
EMD-13522	non-amyloid	3						Cnan					No	improve	single unit
EMD-35344	non-amyloid	3.03	44.02	0.025	C1	43.99781143	0.0268611	C1	0.0221916		0.89387	0.89388	Yes	improve	adjusted decimals
EMD-17057	non-amyloid	3.06	4.97426	-44.4305	C1	4.973082397	-44.4303	C1	0.00117778		0.84269	0.847018	Yes	improve	adjusted decimals
EMD-40212	non-amyloid	3.08	12.933	37.439	C1			C1			0.550186	0.603111	Excluded	improve	partial map
EMD-12875	non-amyloid	3.08	33.4	-71.8	C1	33.4	-71.8	C1	0		0.93677	0.93677	Yes	equal	deposited
EMD-17050	non-amyloid	3.09	4.05	-41.05	C1	4.052075906	-41.0454	C1	0.00237295		0.9545	0.954502	Yes	improve	adjusted decimals
EMD-4897	non-amyloid	3.1	24.998	116.265	C1			Cnan			0.222536	0.644483	Excluded	improve	focus reconstruction
EMD-11158	non-amyloid	3.1	16.36	-67.31	C1	16.33079353	-67.3167	C1	0.029498		0.7551	0.756362	Yes	improve	adjusted decimals
EMD-20589	non-amyloid	3.1	3.06	-20.77	C1	3.068931421	-20.7692	C1	0.00895283		0.93675	0.963312	Yes	improve	adjusted decimals
EMD-4405	non-amyloid	3.1	5.98	98.01	C1	5.978601159	-98.0128	C1	29.8423		0.19981	0.652307	Excluded	improve	focus reconstruction
EMD-21943	microtubule	3.1	5.45	168.09	C1			C1			0.242423	0.25201	Excluded	improve	partial map
EMD-27156	non-amyloid	3.1	26.8	83.3	C1	27.42385	82.6426	C1	0.700156		0.601835	0.932356	Yes	improve	adjusted decimals
EMD-7937	non-amyloid	3.1	27.42	-166.56	C1	27.48	-166.64	C1	0.063576		0.89789	0.912101	Yes	improve	adjusted decimals
EMD-28696	non-amyloid	3.1	3	19.99	C1	2.959530931	19.963	C1	0.0502505		0.777221	0.829718	Yes	improve	adjusted decimals
EMD-7936	non-amyloid	3.1	27.4	-166.61	C1	27.37	-166.59	C1	0.0304536		0.89672	0.906271	Yes	improve	adjusted decimals
EMD-22364	non-amyloid	3.1	43.1	50.34	C2	43.1	50.34	C2	0		0.967321	0.967321	Yes	equal	deposited
EMD-28703	non-amyloid	3.1	2.93	19.97	C1	2.92197252	19.9393	C1	0.0379794		0.824995	0.890975	Yes	improve	adjusted decimals
EMD-26595	non-amyloid	3.1	21.582	-48.258	C1			C1			0.24044	0.73885	Excluded	improve	focus reconstruction
EMD-0522	non-amyloid	3.1	2.84	-14.71	C1	2.881	-14.727	C1	0.0509363		0.49212	0.89229	Yes	improve	adjusted decimals
EMD-28700	non-amyloid	3.1	3.07	-20.81	C1	3.062751656	-20.8259	C1	0.0203715		0.878695	0.898596	Yes	improve	adjusted decimals
EMD-28789	microtubule	3.1	5.62	168.09	C1			C1			0.211484	0.207527	Excluded	worse	partial map
EMD-27064	non-amyloid	3.1	4.82	65.403	C1	4.82	65.403	C1	0		0.969045	0.969045	Yes	equal	deposited
EMD-28704	non-amyloid	3.1	3.07	-20.83	C1	3.060729289	-20.8198	C1	0.0145935		0.834845	0.841148	Yes	improve	adjusted decimals
EMD-21939	microtubule	3.1	5.47	168.09	C1			C1			0.23114	0.606322	Excluded	improve	partial map
EMD-26078	microtubule	3.1	5.54	168.084	C1			C1			0.22621	0.502868	Excluded	improve	partial map
EMD-7973	microtubule	3.1	8.99	-25.75	C1	3	-128.59	C1	9.85024		0.614192	0.752332	Yes	improve	different	partial symmetry
EMD-10590	non-amyloid	3.1	28.3417	-166.498	C1	28.31809057	-168.403	C1	0.878027		0.458644	0.955369	Yes	improve	adjusted decimals
EMD-27065	non-amyloid	3.1	5.485	107.938	C1	5.485	107.938	C1	0		0.967525	0.967525	Yes	equal	deposited
EMD-13511	non-amyloid	3.1						Cnan					No		single unit
EMD-21949	microtubule	3.1	5.5	168.09	C1			C1			0.23524	0.634449	Excluded	improve	partial map
EMD-13521	non-amyloid	3.1						Cnan					No		single unit	check
EMD-34372	non-amyloid	3.14	19.6	48.68	C1			Cnan			0.569654	0.576931	Excluded	improve	focus reconstruction
EMD-16437	non-amyloid	3.15	16.7	-77	C2	16.39117167	-76.9805	C2	0.308986		0.49924	0.883756	Yes	improve	adjusted decimals
EMD-40216	non-amyloid	3.15	12.933	37.439	C1			Cnan			0.62923	0.66082	Excluded	improve	partial map
EMD-17069	non-amyloid	3.15	5.358	-48	C1	5.356888074	-48.0001	C1	0.00111275		0.96246	0.96256	Yes	improve	adjusted decimals
EMD-17075	non-amyloid	3.17	4.086	-41.008	C1	4.086	-41.008	C1	0		0.97148	0.97148	Yes	equal	deposited
EMD-8902	non-amyloid	3.17	5	-100.58	C1	5	-100.58	C1	0		0.80716	0.80716	Yes	equal	deposited
EMD-17066	non-amyloid	3.18	40.025	8.44	C1	40.025	8.44	C1	0		0.87921	0.87921	Yes	equal	deposited
EMD-22638	non-amyloid	3.2	27.3852	-166.579	C1	27.35643808	-166.556	C1	0.0295109		0.9137	0.914344	Yes	improve	adjusted decimals
EMD-30366	non-amyloid	3.2	16	55.93	C1			Cnan			0.49286	0.492942	Excluded	improve	focus reconstruction
EMD-14238	non-amyloid	3.2	0.525	-3.874	C1			Cnan				0.243816	Excluded	improve	partial map
EMD-27157	non-amyloid	3.2	26.8	83.3	C1	27.42385055	82.6426	C1	0.705394		0.550319	0.962707	Yes	improve	adjusted decimals
EMD-14998	non-amyloid	3.2	27.6	83.1	D1	27.16460431	82.6208	C1	0.473829		0.836591	0.889505	Yes	improve	adjusted decimals
EMD-13502	non-amyloid	3.2						Cnan					No		single unit
EMD-41133	non-amyloid	3.2	43.86	-7.16	D14			Cnan					No		single unit
EMD-42161	non-amyloid	3.2	112.075	53.656	C1	112.075	53.656	C1	0		0.80995	0.80995	Yes	equal	deposited
EMD-16657	non-amyloid	3.2	16.62	-35.46	C5	16.46182728	-35.3808	C5	0.159247		0.81222	0.849349	Yes	improve	adjusted decimals
EMD-21947	microtubule	3.2	5.46	168.09	C1			C1			0.21752	0.599714	Excluded	improve	partial map
EMD-17052	non-amyloid	3.2	4.695	-46.467	C1	4.695	-46.467	C1	0		0.9641	0.9641	Yes	equal	deposited
EMD-22229	non-amyloid	3.2	4.9	65.2	C1	4.904848953	65.1664	C1	0.0181024		0.84044	0.861786	Yes	improve	adjusted decimals
EMD-17067	non-amyloid	3.2	1	1	C1	5.511475151	-48.7495	C1	16.5264		0.07141	0.950231	Yes	improve	different
EMD-13506	non-amyloid	3.2						Cnan					No		single unit
EMD-7769	microtubule	3.2	8.65	-25.75	C1	2.87	-128.57	C1	28.9934		0.657485	0.78104	Yes	improve	different	partial symmetry
EMD-28697	non-amyloid	3.2	3.06	-20.81	C1	3.063849307	-20.8291	C1	0.0225683		0.871697	0.904926	Yes	improve	adjusted decimals
EMD-22656	non-amyloid	3.2	14	53.3	C3	13.98883634	53.2824	C3	0.0125715		0.99791	0.997986	Yes	improve	adjusted decimals
EMD-20044	non-amyloid	3.2	4.25	63.34	C1	4.23036685	63.3377	C1	0.0196408		0.86056	0.865901	Yes	improve	adjusted decimals
EMD-11212	non-amyloid	3.2	25.18	-32.47	C1	25.18	-32.47	C1	0		0.94869	0.94869	Yes	equal	deposited
EMD-28787	microtubule	3.2	5.62	168.09	C1			C1			0.192304	0.295872	Excluded	improve	partial map
EMD-7329	non-amyloid	3.2	27.5	-167.4	C1	27.5	-167.4	C1	0		0.858439	0.858439	Yes	equal	deposited
EMD-28150	non-amyloid	3.2	8.505	113.37	C1	8.503172489	113.372	C1	0.00194212		0.83416	0.83543	Yes	improve	adjusted decimals
EMD-28702	non-amyloid	3.2	3.05	-20.82	C1	3.037329564	-20.8357	C1	0.0228036		0.815144	0.835093	Yes	improve	adjusted decimals
EMD-23720	non-amyloid	3.2	6.83	60	C1	6.797877602	59.4348	C1	0.196219		0.56873	0.793209	Yes	improve	adjusted decimals
EMD-20588	non-amyloid	3.2	2.96	20.02	C1	2.985167538	20.0197	C1	0.0251691		0.86582	0.968913	Yes	improve	adjusted decimals
EMD-10593	non-amyloid	3.2	3.14	65.9	C1	3.117256168	65.913	C1	0.0228786		0.824933	0.867435	Yes	improve	adjusted decimals
EMD-20843	non-amyloid	3.2	27.03	-166.88	C1			C1		z -> x	0.37204		No		single unit
EMD-13507	non-amyloid	3.2				54.43	166.11	C1				0.764149	Yes	improve	no EMDB values
EMD-28717	non-amyloid	3.2	3.1	-20.8	C1	3.1	-20.8	C1	0		0.804817	0.804817	Yes	equal	deposited
EMD-31153	non-amyloid	3.21	15.88	56.7	C1	15.92483049	54.8155	C1	0.724706		0.562652	0.967842	Yes	improve	adjusted decimals
EMD-10647	non-amyloid	3.22	9.33	92.5	C1	9.224759768	92.3644	C1	0.110897		0.86511	0.888639	Yes	improve	adjusted decimals
EMD-28019	non-amyloid	3.23	39.15	19.32	C6	39.15	19.32	C6	0		0.983607	0.983607	Yes	equal	deposited
EMD-40215	non-amyloid	3.23	12.933	37.439	C1			C1			0.546326	0.549959	Excluded	improve	partial map
EMD-12762	non-amyloid	3.25	27.657	-166.594	C1	27.657	-166.594	C1	0		0.967582	0.967582	Yes	equal	deposited
EMD-34151	non-amyloid	3.26	31.5	118	C1			C1			0.54873	0.515305	Excluded	worse	focus reconstruction
EMD-3600	non-amyloid	3.28	20.2	27.7	C1	3.356009122	-55.396	C1	35.3131		0.91143	0.912687	Yes	improve	different	partial symmetry
EMD-28151	non-amyloid	3.3	8.8	108	C1			C1			0.13395	0.718223	Excluded	improve	focus reconstruction
EMD-7974	microtubule	3.3	8.754	-25.766	C1	8.754	-25.766	C1	0		0.745036	0.745036	No	equal	deposited
EMD-6349	microtubule	3.3	9.45	27.72	C1	81.52	-0.25	C1	72.9092		0.321347	0.883488	Yes	improve	different	wrong
EMD-12879	non-amyloid	3.3	3.959	41.11	C1	3.980511141	-41.191	C1	41.0325		0.7583	0.941175	Yes	improve	twist sign
EMD-13501	non-amyloid	3.3						Cnan					No		single unit
EMD-23084	non-amyloid	3.3	82	0	C1			C1			0.69404	0.67501	Excluded	worse	focus reconstruction
EMD-28082	non-amyloid	3.3	27.9	-166.8	C1	27.9	-166.8	C1	0		0.840883	0.840883	Yes	equal	deposited
EMD-10589	non-amyloid	3.3	28.37	-166.931	C1	28.37	-166.931	C1	0		0.95869	0.95869	Yes	equal	deposited
EMD-13863	non-amyloid	3.3	27.77	-166.61	C1	27.77	-166.61	C1	0	z -> x	0.95045	0.95045	Yes	equal	deposited
EMD-9946	non-amyloid	3.3	5.17	-100.55	C1	5.17	-100.55	C1	0		0.97389	0.97389	Yes	equal	deposited
EMD-7101	microtubule	3.3	9.03	-25.74	C1	84.18	-0.23	C1	75.2959		0.669399	0.75843	Yes	improve	different	wrong
EMD-18133	non-amyloid	3.3	14.3	47.7	C1	10.70190743	-54.1975	C1	50.6623		0.588776	0.883262	Yes	improve	different
EMD-0142	non-amyloid	3.3	3.93488	-29.1592	C1	3.9348776	-29.1592	C1	0		0.94053	0.94053	Yes	equal	deposited
EMD-0613	microtubule	3.3	9.3	-27.7	C1			C1		z -> x	0.08417		No		single unit
EMD-15408	non-amyloid	3.3	19.4	70	C1	19.30194834	-70.0663	C1	110.307		0.725182	0.925027	Yes	improve	twist sign
EMD-5185	non-amyloid	3.3				1.5	22	C1			0	0.942449	Yes	improve	no EMDB values
EMD-29354	non-amyloid	3.3	34.07	28.21	C6	34.04825477	28.1276	C6	0.10926		0.872355	0.873634	Yes	improve	adjusted decimals
EMD-21933	microtubule	3.3	5.48	168.09	C1			C1			0.265017	0.266352	Excluded	improve	partial map
EMD-27820	non-amyloid	3.3	9.9	33.6	C5	9.9	33.6	C5	0		0.82958	0.82958	Yes	equal	deposited
EMD-13538	non-amyloid	3.3						Cnan					No		single unit
EMD-13535	non-amyloid	3.3						Cnan					No		single unit
EMD-14630	non-amyloid	3.3	2.742	54.374	C2	2.742	54.374	C2	0		0.860234	0.860234	Yes	equal	deposited
EMD-13532	non-amyloid	3.3						Cnan					No		single unit
EMD-0141	non-amyloid	3.3	3.92027	-29.1711	C1	3.917682737	-29.1708	C1	0.00258821		0.95103	0.951072	Yes	improve	adjusted decimals
EMD-26566	non-amyloid	3.3	2.078	-12.947	C1	2.078	-12.947	C1	0		0.970385	0.970385	Yes	equal	deposited
EMD-0333	non-amyloid	3.3	18.87	-99.95	C1	18.85345777	-99.9379	C1	0.0170194		0.864381	0.865223	Yes	improve	adjusted decimals
EMD-34152	non-amyloid	3.31	31.5	118.6	C1			Cnan			0.54949	0.61622	Excluded	improve	focus reconstruction
EMD-34153	non-amyloid	3.31	31.6	118.3	C1			Cnan			0.56064	0.560817	Excluded	improve	focus reconstruction
EMD-17627	non-amyloid	3.32	44.97	18.547	C7	44.85315299	-18.596	C7	5.9297		0.85149	0.930205	Yes	improve	twist sign
EMD-30311	non-amyloid	3.33	15.71	55.48	C1			C1			0.596385	0.617126	Excluded	improve	focus reconstruction
EMD-17046	non-amyloid	3.34	43.244	13.783	C8	43.24159938	13.7818	C8	0.00245966		0.98958	0.989602	Yes	improve	adjusted decimals
EMD-40200	non-amyloid	3.34	12.933	37.439	C1			C1			0.50459		Excluded	worse	partial map
EMD-2842	non-amyloid	3.35	1.408	22.03	C1	1.408	22.03	C1	0		0.99518	0.99518	Yes	equal	deposited
EMD-10553	non-amyloid	3.35	62.5	180	C1	62.5	180	C1	0	z -> x	0.84235	0.84235	Yes	equal	deposited
EMD-26805	non-amyloid	3.36	27	-167	C1	27.69560079	-166.946	C1	0.695677		0.38189	0.822671	Yes	improve	adjusted decimals
EMD-30309	non-amyloid	3.36	15.72	55.49	C1			C1			0.525057	0.525427	Excluded	improve	focus reconstruction
EMD-27548	non-amyloid	3.37	28	-166	C1	28.56957987	-166.609	C1	0.606233		0.59663	0.864583	Yes	improve	adjusted decimals
EMD-32121	non-amyloid	3.4	16.56	159.2	C1	16.4151306	159.148	C1	0.145659		0.79528	0.807119	Yes	improve	adjusted decimals
EMD-21937	microtubule	3.4	5.46	168.09	C1			C1			0.250913	0.267739	Excluded	improve	partial map
EMD-13536	non-amyloid	3.4						Cnan					No		single unit
EMD-13533	non-amyloid	3.4						Cnan					No		single unit
EMD-13580	non-amyloid	3.4	69.5	83.2	D2			Cnan			0.646263	0.644048	Excluded	worse	focus reconstruction
EMD-23485	non-amyloid	3.4	7.93	-15.8	C2	7.93	-15.8	C2	0		0.98871	0.98871	Yes	equal	deposited
EMD-13531	non-amyloid	3.4						Cnan					No		single unit
EMD-25158	microtubule	3.4	83.18	-0.22	C1	83.18	-0.22	C1	0		0.913864	0.913864	Yes	equal	deposited
EMD-23483	non-amyloid	3.4	7.93	-15.8	C1	7.93	-15.8	C1	0		0.98701	0.98701	Yes	equal	deposited
EMD-24725	non-amyloid	3.4	4.112	-83.409	C2	4.158	-83.432	C2	0.0461986		0.96061	0.963064	Yes	improve	adjusted decimals
EMD-23486	non-amyloid	3.4	3.97	172.1	C2	3.97	172.1	C2	0		0.97585	0.97585	Yes	equal	deposited
EMD-11937	non-amyloid	3.4	44.6	91.7	C1			Cnan					No		single unit
EMD-12776	non-amyloid	3.4	3.76	156.5	C1	3.76	156.5	C1	0		0.92751	0.92751	Yes	equal	deposited
EMD-13865	non-amyloid	3.4	28.56	-161.26	C1	28.56	-161.26	C1	0	z -> x	0.95594	0.95594	Yes	equal	deposited
EMD-6347	microtubule	3.4	9.44	27.72	C1	81.52	-0.25	C1	72.6271		0.388991	0.907421	Yes	improve	different	wrong
EMD-28083	non-amyloid	3.4	27.9	-166.4	C1	27.9	-166.4	C1	0		0.905444	0.905444	Yes	equal	deposited
EMD-28152	non-amyloid	3.4	8.953	111.84	C1	8.953	111.84	C1	0		0.81072	0.81072	Yes	equal	deposited
EMD-8767	non-amyloid	3.4	40.2	18.2	C6	40.17263051	18.2022	C6	0.0273781		0.97644	0.976551	Yes	improve	adjusted decimals
EMD-0297	non-amyloid	3.4	3.95	-40.95	C1	3.951861671	-40.9542	C1	0.00292221		0.9659	0.9659	Yes	improve	adjusted decimals
EMD-22384	non-amyloid	3.4	1.96	17.1	C1	1.96	17.09	C1	0.00602329		0.74908	0.865398	Yes	improve	adjusted decimals
EMD-6351	microtubule	3.4	9.42	27.71	C1	81.44	-0.12	C1	72.5347		0.311331	0.784596	Yes	improve	different	wrong
EMD-0320	non-amyloid	3.4	17.48	-72.98	C1	17.46309097	-72.9824	C1	0.0169835		0.95697	0.9573	Yes	improve	adjusted decimals
EMD-8405	non-amyloid	3.4	5.2	108	C1	5.184436354	108.039	C1	0.0199392		0.9595	0.968982	Yes	improve	adjusted decimals
EMD-28715	non-amyloid	3.4	3.1	-20.79	C1	3.1	-20.79	C1	0		0.800117	0.800117	Yes	equal	deposited
EMD-9357	non-amyloid	3.4	47.5	83.01	C1	47.5	83.01	C1	0	z -> x	0.88412	0.88412	Yes	equal	deposited
EMD-6993	non-amyloid	3.4	16.77	38.52	C5	16.46953429	-33.4895	C5	0.30047		0.78923	0.868463	Yes	improve	twist sign
EMD-9021	non-amyloid	3.4	14.3312	43.5023	C3	14.31774581	43.4893	C3	0.0145211		0.86578	0.866105	Yes	improve	adjusted decimals
EMD-9137	non-amyloid	3.4	5	100.6	C1	4.948164294	-100.58	C1	48.0365		0.46977	0.980003	Yes	improve	twist sign
EMD-21579	non-amyloid	3.4	4.97404	104.573	C1	4.97404	104.573	C1	0		0.9953	0.9953	Yes	equal	deposited
EMD-22881	non-amyloid	3.4	4.4	64.3	C1	4.383481373	64.3293	C1	0.0191007		0.83177	0.877167	Yes	improve	adjusted decimals
EMD-23481	non-amyloid	3.4	57.8	-159.1	C1	57.8	-159.1	C1	0		0.883225	0.883225	Yes	equal	deposited
EMD-21094	non-amyloid	3.4	2.864	22.9482	C1	2.829435874	22.9525	C1	0.0349807		0.79224	0.826758	Yes	improve	adjusted decimals
EMD-20711	non-amyloid	3.4	27.24	-162.5	C1	27.24	-162.5	C1	0		0.894763	0.894763	Yes	equal	deposited
EMD-22231	non-amyloid	3.4	4.83	65.3	C1	4.858238088	65.5267	C1	0.120348		0.4861	0.821087	Yes	improve	adjusted decimals
EMD-17058	non-amyloid	3.41	5.06	-44.45	C1	5.06	-44.45	C1	0		0.96434	0.96434	Yes	equal	deposited
EMD-11592	non-amyloid	3.41	3.22937	31.0338	C1	3.22	-31.03	C1	68.4209	z -> x	0.04112	0.90541	Yes	improve	twist sign
EMD-31154	non-amyloid	3.41	15.8	56.77	C1	15.56531042	54.711	C1	0.635137		0.43058	0.960232	Yes	improve	adjusted decimals
EMD-30310	non-amyloid	3.43	15.8	56.18	C1			Cnan			0.576822	0.583416	Excluded	improve	focus reconstruction
EMD-34248	non-amyloid	3.43	40	30	C6	40.49571125	30	C6	0.495711		0.84184	0.965677	Yes	improve	adjusted decimals
EMD-27414	non-amyloid	3.44	3.61	76.5	C1	3.626390315	76.5003	C1	0.0163907		0.9323	0.958687	Yes	improve	adjusted decimals
EMD-4196	non-amyloid	3.44	24.9219	156.521	C1			C1			0.74233	0.743069	Excluded	improve	focus reconstruction
EMD-14777	non-amyloid	3.45	27.97	-152.8	D1			Cnan					No		single unit
EMD-17056	non-amyloid	3.45	80.13	-8.21	C8	40.03	-4.12	C8	40.1769		0.93523	0.96556	Yes	improve	different	partial symmetry
EMD-17073	non-amyloid	3.46	4.08	-40.961	C1	4.08	-40.961	C1	0		0.97253	0.97253	Yes	equal	deposited
EMD-13546	non-amyloid	3.46	31.649	-103.234	C1	31.649	-103.234	C1	0		0.87885	0.87885	Yes	equal	deposited
EMD-41283	non-amyloid	3.47	15.8	-39.65	C1	15.8	-39.65	C1	0		0.90177	0.90177	Yes	equal	deposited
EMD-30308	non-amyloid	3.47	15.72	55.59	C1	15.71893116	55.4129	C1	0.057299		0.761265	0.77133	Yes	improve	adjusted decimals
EMD-26841	non-amyloid	3.47	1.42	-10.14	C1			Cnan			0.06887	0.464399	Excluded	improve	partial map
EMD-15673	non-amyloid	3.47	48.36	-55.18	C1	48.05350249	-56.0047	C1	0.323408		0.86229	0.883777	Yes	improve	adjusted decimals
EMD-10648	non-amyloid	3.49	11.3	84.3	C1	11.23769046	84.3083	C1	0.0623302		0.86025	0.862566	Yes	improve	adjusted decimals
EMD-8323	microtubule	3.5	9.4	-27.7	C1	9.33133909	-27.6949	C1	0.0686896		0.789778	0.808367	Yes	improve	adjusted decimals
EMD-8266	microtubule	3.5	8.67	-25.76	C1	8.67	-25.76	C1	0		0.853196	0.853196	Yes	equal	deposited
EMD-13524	non-amyloid	3.5						Cnan					No		single unit
EMD-13523	non-amyloid	3.5						Cnan					No		single unit
EMD-8997	microtubule	3.5	9.474	-27.66	C1	9.427196311	-27.6556	C1	0.0468618		0.733467	0.763292	Yes	improve	adjusted decimals
EMD-20719	non-amyloid	3.5	27.42	-166.63	C1	27.42	-166.63	C1	0		0.94137	0.94137	Yes	equal	deposited
EMD-8320	microtubule	3.5	9.38	-27.7	C1	9.349137886	-27.6782	C1	0.0320138		0.724793	0.750524	Yes	improve	adjusted decimals
EMD-2835	non-amyloid	3.5	1.408	22.03	C1	1.408	22.03	C1	0		0.99515	0.99515	Yes	equal	deposited
EMD-6270	non-amyloid	3.5	38.4	18.3	C6	38.4	18.3	C6	0		0.969205	0.969205	Yes	equal	deposited
EMD-13504	non-amyloid	3.5				54.43	166.11	C1					No		single unit
EMD-18132	non-amyloid	3.5	10.76	54.26	C1	10.69872893	-54.1594	C1	51.9792		0.447297	0.815585	Yes	improve	twist sign
EMD-13509	non-amyloid	3.5						Cnan					No		single unit
EMD-7975	microtubule	3.5	8.757	-25.774	C1	81.7	-0.56	C1	73.2365		0.665352	0.750773	Yes	improve	paper mismatch
EMD-2836	non-amyloid	3.5	1.408	22.03	C1	1.408	22.03	C1	0		0.99487	0.99487	Yes	equal	deposited
EMD-8322	microtubule	3.5	9.48	-27.7	C1	9.448043488	-27.6869	C1	0.0323955		0.752317	0.769862	Yes	improve	adjusted decimals
EMD-17049	non-amyloid	3.5	43.29	15.04	C8		166.11	C8			0.00417	0.00416063	Excluded	worse	focus reconstruction
EMD-13503	non-amyloid	3.5						Cnan					No		single unit
EMD-8321	microtubule	3.5	9.43	-27.7	C1	9.392770303	-27.6833	C1	0.0378052		0.753501	0.775268	Yes	improve	adjusted decimals
EMD-41815	non-amyloid	3.5	4.915	102.831	C1	4.915	102.831	C1	0		0.84082	0.84082	Yes	equal	deposited
EMD-8179	non-amyloid	3.5	4.185	64.34	C1	4.18556203	64.3239	C1	0.0174143		0.79833	0.809056	Yes	improve	adjusted decimals
EMD-2699	non-amyloid	3.5	21.8	29.4	C6	21.8	29.4	C6	0		0.963572	0.963572	Yes	equal	deposited
EMD-2837	non-amyloid	3.5	1.408	22.03	C1	1.408	22.03	C1	0		0.99522	0.99522	Yes	equal	deposited
EMD-11275	non-amyloid	3.5	10.35	62.9976	D2	10.32953438	63.0033	CD2	0.020532		0.92279	0.926139	Yes	improve	adjusted decimals
EMD-33009	non-amyloid	3.5	23.2	167.8	C1	22.26622187	167.736	C1	0.933996		0.63092	0.998195	Yes	improve	adjusted decimals
EMD-22088	non-amyloid	3.5	4.8	65.32	C1	4.799420178	65.3271	C1	0.00450647		0.982232	0.99156	Yes	improve	adjusted decimals
EMD-13781	non-amyloid	3.5	1.408	22.03	C1	1.408	22.03	C1	0		0.94384	0.94384	Yes	equal	deposited
EMD-6348	microtubule	3.5	9.45	27.72	C1	81.69	-0.28	C1	73.2376		0.369912	0.892136	Yes	improve	different	wrong
EMD-23487	non-amyloid	3.5	3.95	-6.4	C5	3.95	-6.4	C5	0		0.98124	0.98124	Yes	equal	deposited
EMD-22183	non-amyloid	3.5	41.2	19.7	C6	41.2	19.7	C6	0		0.91965	0.91965	Yes	equal	deposited
EMD-34010	non-amyloid	3.5	15.105	-108.281	C1	15.105	-108.281	C1	0		0.84578	0.84578	Yes	equal	deposited
EMD-10588	non-amyloid	3.5	28.3109	-166.901	C1	28.35125737	-166.907	C1	0.0403928		0.95596	0.956697	Yes	improve	adjusted decimals
EMD-28716	non-amyloid	3.5	3	20.01	C1	3.009072283	20.0153	C1	0.0107692		0.838813	0.843599	Yes	improve	adjusted decimals
EMD-10501	non-amyloid	3.5	4.787	77.29	C2	4.787	77.29	C2	0		0.95994	0.95994	Yes	equal	deposited
EMD-28698	non-amyloid	3.5	3	20	C1			Cnan			0.630131	0.632469	Excluded	improve	focus reconstruction
EMD-16683	non-amyloid	3.5	33.04	-145.55	C1	33.12169817	-145.345	C1	0.0866244		0.88754	0.895329	Yes	improve	adjusted decimals
EMD-20015	non-amyloid	3.5	21.6	-86.2	C1	21.6	-86.2	C1	0		0.94778	0.94778	Yes	equal	deposited
EMD-6352	microtubule	3.5	8.92	25.75	C1	83.1	-0.33	C1	74.9025		0.432188	0.886881	Yes	improve	different	wrong
EMD-6353	microtubule	3.5	8.75	25.76	C1	81.5	-0.33	C1	73.4259		0.305053	0.902475	Yes	improve	different	wrong
EMD-26158	non-amyloid	3.5	5.52	108	C1	5.52	108	C1	0		0.9105	0.9105	Yes	equal	deposited
EMD-32125	non-amyloid	3.5	33.51	-48.6	C1	33.31832901	-48.9092	C1	0.223069		0.75901	0.765904	Yes	improve	adjusted decimals
EMD-21941	microtubule	3.5	5.41	168.07	C1			C1			0.215815	0.26529	Excluded	improve	partial map
EMD-6350	microtubule	3.5	9.46	27.7	C1	81.71	-0.1	C1	72.7703		0.344554	0.778322	Yes	improve	different	wrong
EMD-11892	non-amyloid	3.5	54	64	D2	53.95269433	63.6878	C2	0.155349		0.84927	0.851128	Yes	improve	adjusted decimals
EMD-11721	non-amyloid	3.5	27.3	-167.18	C1	27.3	-167.18	C1	0		0.757173	0.757173	Yes	equal	deposited
EMD-25215	non-amyloid	3.5	9.5	130.9	C1	9.486058774	130.915	C1	0.0158278		0.989851	0.994694	Yes	improve	adjusted decimals
EMD-27742	non-amyloid	3.5	17.328	31.437	C6	17.328	31.437	C6	0		0.97863	0.97863	Yes	equal	deposited
EMD-28657	non-amyloid	3.5	13.68	32.45	C5	13.67149784	32.5732	C5	0.0366825		0.87708	0.888499	Yes	improve	adjusted decimals
EMD-7026	microtubule	3.51	5.57	168.089	C1	5.57	168.089	C1	0		0.965971	0.965971	Yes	equal	deposited
EMD-27714	non-amyloid	3.53	39.15	19.32	C6	39.15	19.32	C6	0		0.905604	0.905604	Yes	equal	deposited
EMD-22219	non-amyloid	3.54	5.2	-99.07	C1			Cnan			0.612639	0.63469	Excluded	improve	focus reconstruction
EMD-25454	non-amyloid	3.54	7	59.3	C1	6.99786076	59.2634	C1	0.0127755		0.78769	0.789014	Yes	improve	adjusted decimals
EMD-7831	non-amyloid	3.54	27.54	-166.73	C1	27.54	-166.73	C1	0		0.9471	0.9471	Yes	equal	deposited
EMD-21925	non-amyloid	3.56	27.4	-166.9	C1	27.4	-166.9	C1	0		0.91508	0.91508	Yes	equal	deposited
EMD-22701	non-amyloid	3.56	4.4	64.3	C1	4.396645454	64.3329	C1	0.00692094		0.83517	0.843505	Yes	improve	adjusted decimals
EMD-9896	non-amyloid	3.56	4.86758	65.813	C1	4.688299812	65.8129	C1	0.17928		0.354126	0.869807	Yes	improve	adjusted decimals
EMD-13489	non-amyloid	3.57	6.78	59.72	C1	6.65	59.44	C1	0.215238	z -> x	0.62662	0.80598	Yes	improve	adjusted decimals
EMD-36040	non-amyloid	3.58	9.8	155.6	C1	9.740582965	-155.609	C1	27.8233		0.339157	0.811451	Yes	improve	twist sign
EMD-17047	non-amyloid	3.58	5.876	-48.107	C1	5.876	-48.107	C1	0		0.96286	0.96286	Yes	equal	deposited
EMD-8903	non-amyloid	3.58	4.93	-100.48	C1	4.93	-100.48	C1	0		0.69887	0.69887	No	equal	deposited
EMD-17054	non-amyloid	3.59	5.03	-44.43	C1	5.029885208	-44.4301	C1	0.000133848		0.96392	0.963923	Yes	improve	adjusted decimals
EMD-21936	microtubule	3.6	5.5	168.09	C1			C1			0.26466	0.658928	Excluded	improve	partial map
EMD-11698	non-amyloid	3.6	2.94	35.32	C1	2.94	35.32	C1	0	z -> x	0.926219	0.926219	Yes	equal	deposited
EMD-21148	non-amyloid	3.6	13.5	48	C1			C1			0.63063	0.664661	Excluded	improve	focus reconstruction
EMD-30085	non-amyloid	3.6	27.5	-166.6	C1	27.83787748	-166.721	C1	0.339007		0.83444	0.905364	Yes	improve	adjusted decimals
EMD-30179	non-amyloid	3.6	27.89	-167	C1	27.89	-167	C1	0		0.9076	0.9076	Yes	equal	deposited
EMD-2838	non-amyloid	3.6	1.408	22.03	C1	1.408	22.03	C1	0		0.99559	0.99559	Yes	equal	deposited
EMD-7102	microtubule	3.6	9.04	-25.74	C1	84.18	-0.23	C1	75.3399		0.638013	0.72733	No	improve	different	wrong
EMD-11312	non-amyloid	3.6	4.322	64.3	C1	4.307949088	64.0249	C1	0.0396208		0.63851	0.938151	Yes	improve	adjusted decimals
EMD-11311	non-amyloid	3.6	4.2	64.3	C1	4.39645224	63.3547	C1	0.266102		0.15149	0.942738	Yes	improve	adjusted decimals
EMD-10226	non-amyloid	3.6	7.11	138.14	C1			C1			0.20878		No		single unit
EMD-7938	non-amyloid	3.6	27.45	-166.55	C1	27.49034591	-166.597	C1	0.0423334		0.89608	0.898648	Yes	improve	adjusted decimals
EMD-31369	non-amyloid	3.6	3.4	-26.8	C1	3.34835646	-26.8028	C1	0.0516936		0.680257	0.797572	Yes	improve	adjusted decimals
EMD-6903	non-amyloid	3.6				3.02	-14.73	Cnan				0.918365	Yes	improve	no EMDB values
EMD-23636	non-amyloid	3.6	0.01	0	C1			C1					Excluded	equal	focus reconstruction
EMD-30265	non-amyloid	3.6	3.36	-26.8	C1	3.34808014	-26.8026	C1	0.0121074		0.818465	0.826183	Yes	improve	adjusted decimals
EMD-6123	non-amyloid	3.6	2.2	87.1	C1	2.211786959	-87.0849	C1	16.2501		0.1691	0.222591	Excluded	improve	z-shifted
EMD-16098	non-amyloid	3.6	38.5	23.1	C6	17.206	-26.58	C6	22.8863		0.34916	0.88959	Yes	improve	paper mismatch
EMD-13727	non-amyloid	3.6	14.32	54.88	C3	14.30281752	54.8906	C3	0.0173704		0.89414	0.89568	Yes	improve	adjusted decimals
EMD-25211	non-amyloid	3.6	130.78	9.68	C1	9.678365577	130.767	C1	137.922		0.558676	0.98947	Yes	improve	interchanged values
EMD-14340	non-amyloid	3.6	0.525	-3.874	C1			C1					No	equal	single unit
EMD-28270	non-amyloid	3.6	27.9	166.8	C1	27.93592125	-166.459	C1	12.3844		0.447132	0.909811	Yes	improve	twist sign
EMD-14631	non-amyloid	3.6	1.44	57.049	C1	1.436197392	57.0488	C1	0.00380328		0.825222	0.826611	Yes	improve	adjusted decimals
EMD-3726	microtubule	3.6	79.31	-5.54	C1	79.31	-5.54	C1	0		0.90803	0.90803	Yes	equal	deposited
EMD-25157	microtubule	3.6	81.69	-0.09	C1	81.69	-0.09	C1	0		0.843571	0.843571	Yes	equal	deposited
EMD-16224	non-amyloid	3.6	18.6	53.1	C1			Cnan		z -> x	0.42258	0.0417265	Excluded	worse	focus reconstruction
EMD-13510	non-amyloid	3.6						C1					No		single unit
EMD-13508	non-amyloid	3.6						C1					No		single unit
EMD-25388	non-amyloid	3.6	130.78	9.68	D1	9.682370144	130.774	C1	124.128		0.96022	0.996486	Yes	improve	interchanged values
EMD-13505	non-amyloid	3.6						C1					No		single unit
EMD-13527	non-amyloid	3.6						C1					No		single unit
EMD-13526	non-amyloid	3.6						C1					No		single unit
EMD-4042	non-amyloid	3.6	12.1	28.2	C5	12.14699806	28.155	C5	0.0479537		0.96504	0.987171	Yes	improve	adjusted decimals
EMD-42830	non-amyloid	3.6	27.38	-166.74	C1	27.3530287	-166.741	C1	0.026973		0.86432	0.865545	Yes	improve	adjusted decimals
EMD-20043	non-amyloid	3.61	4.19	63.35	C1	4.21102835	63.3383	C1	0.0212398		0.86935	0.881888	Yes	improve	adjusted decimals
EMD-9997	non-amyloid	3.62	9.2219	-25.7519	C1			C1					No		single unit
EMD-24399	non-amyloid	3.63	27.06	-166.52	C1	27.67773559	-166.099	C1	0.651426		0.64036	0.847737	Yes	improve	adjusted decimals
EMD-5922	non-amyloid	3.64	5.13	101.1	C1	5.094338144	-101.098	C1	61.9355		0.54019	0.996419	Yes	improve	twist sign
EMD-5925	non-amyloid	3.64	5.13	101.1	C1			C1					No		single unit
EMD-4062	non-amyloid	3.64	52.15	23.77	C2	52.10777945	23.8938	C2	0.0469227		0.92765	0.929682	Yes	improve	adjusted decimals
EMD-13185	non-amyloid	3.65	5.84149	48.5901	C1			C1			0.673256	0.686114	Excluded	improve	focus reconstruction
EMD-8998	microtubule	3.65	8.759	-25.71	C1	82.04	0.03	C1	74.572		0.735842	0.837849	Yes	improve	different
EMD-4338	non-amyloid	3.68	42.8438	74.3022	C1	42.8438	74.3022	C1	0		0.91659	0.91659	Yes	equal	deposited
EMD-15118	microtubule	3.68	9.46	-27.67	C1	3.15	110.78	C1	50.9195		0.929866	0.959326	Yes	improve	different	partial symmetry
EMD-17071	non-amyloid	3.69	5.906	-48.196	C1	5.906	-48.196	C1	0		0.96295	0.96295	Yes	equal	deposited
EMD-9046	non-amyloid	3.7	46.7	-83.1	C1	46.67106865	-83.1818	C1	0.0323345		0.99087	0.992225	Yes	improve	adjusted decimals
EMD-24591	non-amyloid	3.7	0.639	-52.553	C1	0.639	-52.553	C1	0		0.936134	0.936134	Yes	equal	deposited
EMD-0612	microtubule	3.7	9.3	-27.7	C1			C1					No		single unit
EMD-20046	non-amyloid	3.7	4.24	63.35	C1	4.24	63.35	C1	0		0.91147	0.91147	Yes	equal	deposited
EMD-2834	non-amyloid	3.7	1.408	22.03	C1	1.408	22.03	C1	0		0.99567	0.99567	Yes	equal	deposited
EMD-8755	microtubule	3.7	10.4	-29.85	C1	10.4	-29.85	C1	0		0.889378	0.889378	Yes	equal	deposited
EMD-25117	microtubule	3.7	9.54	-27.67	C1	3.176549971	110.774	C1	28.2309		0.797877	0.82169	Yes	improve	different	partial symmetry
EMD-14354	non-amyloid	3.7	7.93	138.925	C1	7.93	138.925	C1	0		0.903819	0.903819	Yes	equal	deposited
EMD-14355	non-amyloid	3.7	31.11	-23.975	D5	31.02653842	-23.8556	C5	0.113147		0.894313	0.909249	Yes	improve	adjusted decimals
EMD-13782	non-amyloid	3.7	1.408	22.03	C1	1.408	22.03	C1	0		0.927016	0.927016	Yes	equal	deposited
EMD-6266	non-amyloid	3.7	20.8	33.4	C6	20.75249346	26.5817	C6	14.0098		0.12568	0.993206	Yes	improve	twist sign
EMD-3566	non-amyloid	3.7	37.8	23.5	C6	37.85474565	23.5275	C6	0.0578692		0.92222	0.925906	Yes	improve	adjusted decimals
EMD-24593	non-amyloid	3.7	0.611	50.35	C1	26.29	5.03	C1	30.9095		0.959836	0.959836	Yes	equal	deposited
EMD-9943	non-amyloid	3.7	5.36	-100.821	C1	5.345836522	-100.787	C1	0.0191093		0.80753	0.807563	Yes	improve	adjusted decimals
EMD-28701	non-amyloid	3.7	2.99	19.99	C1	2.99	19.99	C1	0		0.852148	0.852148	Yes	equal	deposited
EMD-9948	non-amyloid	3.7	5.409	-99.16	C1	5.376461678	-99.1617	C1	0.0325448		0.89171	0.893394	Yes	improve	adjusted decimals
EMD-9761	non-amyloid	3.7	17	31.4	C6	17	31.4	C6	0		0.894094	0.894094	Yes	equal	deposited
EMD-0438	non-amyloid	3.7	13.8	56.8	C3	13.80463714	56.8209	C3	0.00715148		0.89066	0.890691	Yes	improve	adjusted decimals
EMD-8095	microtubule	3.7	9.48	-27.68	C1	9.428948071	-27.6812	C1	0.0510535		0.7727	0.808173	Yes	improve	adjusted decimals
EMD-6124	non-amyloid	3.7	27.5	166.4	C1	55.00065936	26.6136	C1	33.94		0.26065	0.843443	Yes	improve	different	check	sign error
EMD-32033	microtubule	3.7	8.85	-25.75	C1	3.003015179	-128.571	C1	30.0725		0.799143	0.867418	Yes	improve	different	partial symmetry
EMD-7797	non-amyloid	3.7	2.76412	21.0257	C1	2.768946475	21.0321	C1	0.0110309		0.817245	0.824877	Yes	improve	adjusted decimals
EMD-25382	non-amyloid	3.7	18.9	-98.4	C1	18.9	-98.4	C1	0		0.994282	0.994282	Yes	equal	deposited
EMD-23724	non-amyloid	3.7	6.83	60	C1	6.834730279	59.4338	C1	0.20087		0.71339	0.790549	Yes	improve	adjusted decimals
EMD-13528	non-amyloid	3.7						C1					No		single unit
EMD-24737	non-amyloid	3.7	4.24	63.34	C1	4.24	63.34	C1	0		0.86373	0.86373	Yes	equal	deposited
EMD-13525	non-amyloid	3.7						C1					No		single unit
EMD-13541	non-amyloid	3.7	28.5	86	D1			Cnan			0.19695		Excluded	worse	focus reconstruction
EMD-22220	non-amyloid	3.72	5.1	-100.8	C1	5.1	-100.8	C1	0		0.7513	0.7513	Yes	equal	deposited
EMD-15119	microtubule	3.74	9.46	-27.67	C1	3.259201052	110.777	C1	52.6045		0.809812	0.923541	Yes	improve	different	partial symmetry
EMD-11932	non-amyloid	3.74	13.58	24.43	C2	13.40075843	24.421	C2	0.179343		0.87162	0.905472	Yes	improve	adjusted decimals
EMD-17068	non-amyloid	3.75	41.26	8.204	C1	41.26	8.204	C1	0		0.87217	0.87217	Yes	equal	deposited
EMD-7957	non-amyloid	3.75	6.35	23.68	C1	6.322361995	23.6824	C1	0.0278633		0.918186	0.925476	Yes	improve	adjusted decimals
EMD-24400	non-amyloid	3.76	27.08	-166.66	C1	55.84280429	27.5268	C1	59.666		0.666259	0.879641	Yes	improve	different	check	sign error
EMD-27140	non-amyloid	3.77	7.001	59.391	C1	7.001	59.391	C1	0		0.9506	0.9506	Yes	equal	deposited
EMD-11818	non-amyloid	3.77	27.3	-168.1	C1	27.27860823	-168.171	C1	0.0404654		0.97689	0.987582	Yes	improve	adjusted decimals
EMD-7027	microtubule	3.78	5.5	168.083	C1	5.5	168.083	C1	0		0.961731	0.961731	Yes	equal	deposited
EMD-10566	non-amyloid	3.78	38.4	24.4	C6	38.25437838	24.2386	C6	0.147466		0.87111	0.871256	Yes	improve	adjusted decimals
EMD-13440	non-amyloid	3.79	112.734	-167.484	C2	112.734	-167.484	C2	0		0.964976	0.964976	Yes	equal	deposited
EMD-15120	microtubule	3.79	9.46	-27.67	C1	3.282401482	110.772	C1	44.4949		0.74395	0.912744	Yes	improve	different	partial symmetry
EMD-5830	non-amyloid	3.8	13.95	52.9	C3	13.95	52.9	C3	0		0.92453	0.92453	Yes	equal	deposited
EMD-21578	non-amyloid	3.8	5.26051	101.691	C1	5.26051	101.691	C1	0		0.99542	0.99542	Yes	equal	deposited
EMD-8094	microtubule	3.8	9.44	-27.69	C1	9.44	-27.69	C1	0		0.898475	0.898475	Yes	equal	deposited
EMD-21816	non-amyloid	3.8	5.63	12.9	C3	5.63	12.9	C3	0		0.99737	0.99737	Yes	equal	deposited
EMD-13575	non-amyloid	3.8	69.5	83.2	D2	69.5	83.2	CD2	0		0.889433	0.889433	Yes	equal	deposited
EMD-25159	microtubule	3.8	81.64	-0.19	C1	81.64	-0.19	C1	0		0.878451	0.878451	Yes	equal	deposited	check
EMD-24724	non-amyloid	3.8	1.907	124.3	C1	1.907	124.3	C1	0		0.89534	0.89534	Yes	equal	deposited
EMD-28699	non-amyloid	3.8	3.08	-20.82	C1	3.028114829	-20.8341	C1	0.0546893		0.783451	0.864124	Yes	improve	adjusted decimals
EMD-11079	non-amyloid	3.8	3.08413	-11.1081	D1	3.08413	-11.1081	CD1	0		0.967493	0.967493	Yes	equal	deposited
EMD-30171	non-amyloid	3.8	27.5	-166.6	C1	27.5	-166.6	C1	0		0.89316	0.89316	Yes	equal	deposited
EMD-7330	non-amyloid	3.8	27.5	-167.4	C1	27.5	-167.4	C1	0		0.830593	0.830593	Yes	equal	deposited
EMD-22335	non-amyloid	3.8	27.3	-166.7	C1			C1					No		single unit
EMD-25160	microtubule	3.8	0.13	83.45	C1	83.45	0.13	C1	86.0672			0.80597	Yes	improve	interchanged values
EMD-20694	non-amyloid	3.8	29.5088	-166.968	C1	29.508839	-166.968	C1	0		0.95913	0.95913	Yes	equal	deposited
EMD-27911	non-amyloid	3.8	32.38	54.72	C1	32.34945595	54.7061	C1	0.0306711		0.96708	0.968083	Yes	improve	adjusted decimals
EMD-10421	microtubule	3.8	8.9	-25.7	C1			C1			0.305204		Excluded	worse	z-shifted
EMD-15525	non-amyloid	3.8	14.97	58.62	C1	14.97	58.62	C1	0	z -> x	0.88048	0.88048	Yes	equal	deposited
EMD-15490	non-amyloid	3.8	5.75	34.4	C2	5.754616676	34.3313	C2	0.0219609		0.83302	0.879749	Yes	improve	adjusted decimals
EMD-41170	microtubule	3.8	82	0	C1			C1			0.76912	0.76912	Excluded	equal	partial map
EMD-4803	non-amyloid	3.8	34.97	3.14	C6	34.97	3.14	C6	0		0.92586	0.92586	Yes	equal	deposited
EMD-6844	non-amyloid	3.8	27.6	-162.1	C1	27.6	-162.1	C1	0		0.965013	0.965013	Yes	equal	deposited
EMD-15410	non-amyloid	3.8	19.4	70	C1	19.38129614	-70.0453	C1	88.8946		0.762279	0.940272	Yes	improve	twist sign
EMD-24736	non-amyloid	3.8	4.24	63.35	C1	4.24	63.35	C1	0		0.88377	0.88377	Yes	equal	deposited
EMD-4117	non-amyloid	3.8	25.6	-161.9	C1	25.6	-161.9	C1	0		0.89207	0.89207	Yes	equal	deposited
EMD-2839	non-amyloid	3.8	1.408	22.03	C1	1.408	22.03	C1	0		0.99638	0.99638	Yes	equal	deposited
EMD-6310	non-amyloid	3.8	2.9	24.5	C1	2.87819099	24.5455	C1	0.0306436		0.95674	0.991457	Yes	improve	adjusted decimals
EMD-20309	non-amyloid	3.8	60.1	120.4	D1	60.1	120.4	CD1	0	z -> x	0.90553	0.90553	Yes	equal	deposited
EMD-20673	non-amyloid	3.8	10.88	130.05	C1	10.88	130.05	C1	0		0.985818	0.985818	Yes	equal	deposited
EMD-16170	non-amyloid	3.8	16.6	56.7	C1	16.65629735	56.6354	C1	0.0580854		0.87432	0.879314	Yes	improve	adjusted decimals
EMD-25156	microtubule	3.8	81.5	56.7	C1	3.135084634	110.77	C1	84.124		0.410879	0.812924	Yes	improve	different	partial symmetry
EMD-3222	non-amyloid	3.8	7.7	109.8	C1	7.7	109.8	C1	0		0.9914	0.9914	Yes	equal	deposited
EMD-16799	non-amyloid	3.8	20.95	-1.05	C1	20.95	-1.05	C1	0		0.9333	0.9333	Yes	equal	deposited
EMD-24592	non-amyloid	3.8	4.378	-7.716	C7	4.378	-7.716	C7	0		0.96803	0.96803	Yes	equal	deposited
EMD-21225	non-amyloid	3.8	10.41	89.01	C1	10.41260985	89.0434	C1	0.0114404		0.896632	0.897221	Yes	improve	adjusted decimals
EMD-21935	microtubule	3.8	5.48	168.09	C1			C1			0.29586	0.702803	Excluded	improve	partial map
EMD-23484	non-amyloid	3.8	7.93	-15.8	C1	7.93	-15.8	C1	0		0.98844	0.98844	Yes	equal	deposited
EMD-24594	non-amyloid	3.8	0.602	-155.347	C1	0.602	-155.347	C1	0		0.895572	0.895572	Yes	equal	deposited
EMD-8847	non-amyloid	3.8	4.64	65.83	C1	4.64	65.83	C1	0		0.926778	0.926778	Yes	equal	deposited
EMD-30133	non-amyloid	3.81	3.82	-27.04	C1	3.835930839	-27.079	C1	0.0350683		0.714267	0.801835	Yes	improve	adjusted decimals
EMD-17070	non-amyloid	3.83	43.22	13.16	C1	43.22	13.16	C1	0		0.86265	0.86265	Yes	equal	deposited
EMD-17409	non-amyloid	3.83	16.9	-77	C2	16.90315026	-77.1915	C2	0.0803372		0.73471	0.934101	Yes	improve	adjusted decimals
EMD-40192	non-amyloid	3.86	12.933	37.439	C1	6.44	-161.28	C1	117.53		0.864856	0.8986	Yes	improve	different	partial symmetry
EMD-0024	non-amyloid	3.87	43.0617	72.8171	C1	43.0617	72.8171	C1	0		0.9124	0.9124	Yes	equal	deposited
EMD-24721	microtubule	3.89	8.956	-25.747	C1			C1					No		single unit
EMD-41286	non-amyloid	3.89	4.95	104.8	C1	4.949163679	104.81	C1	0.00392217		0.91674	0.917034	Yes	improve	adjusted decimals
EMD-10478	non-amyloid	3.89	38.3	24.4	C6	38.18948175	24.2715	C6	0.112239		0.91729	0.91747	Yes	improve	adjusted decimals
EMD-27912	non-amyloid	3.9	32.74	33.52	C1	32.74	33.52	C1	0		0.997343	0.997343	Yes	equal	deposited
EMD-16101	non-amyloid	3.9	38.5	23.1	C6	39.63152699	21.9604	C6	1.2891		0.5269	0.779437	Yes	improve	adjusted decimals
EMD-15524	non-amyloid	3.9	15.38	58.46	C1	15.38	58.46	C1	0	z -> x	0.85307	0.85307	Yes	equal	deposited
EMD-12092	non-amyloid	3.9	44.256	88.0249	C1	44.256	88.0249	C1	0		0.91518	0.91518	Yes	equal	deposited
EMD-30264	non-amyloid	3.9	4.03	-27.1	C1	4.061812074	-27.2022	C1	0.148127		0.49702	0.839319	Yes	improve	adjusted decimals
EMD-14957	non-amyloid	3.9	27.8	-166.5	C1	28.02167775	-166.469	C1	0.221912		0.725129	0.797026	Yes	improve	adjusted decimals
EMD-7008	non-amyloid	3.9	28.029	-166.66	C1	27.22266386	-166.63	C1	0.806381		0.81696	0.995915	Yes	improve	adjusted decimals
EMD-26159	non-amyloid	3.9	5.75	38.46	C1	5.76086899	38.4726	C1	0.0130407		0.90591	0.906543	Yes	improve	adjusted decimals
EMD-10499	non-amyloid	3.9	6.721	-31.44	C2	6.716009124	-31.3879	C2	0.0100073		0.9729	0.99134	Yes	improve	adjusted decimals
EMD-7331	non-amyloid	3.9	27.5	-167.4	C1	27.5	-167.4	C1	0		0.915352	0.915352	Yes	equal	deposited
EMD-33007	non-amyloid	3.9	23.3	167.6	C1	22.32475502	167.572	C1	0.97528		0.652005	0.81789	Yes	improve	adjusted decimals
EMD-21932	microtubule	3.9	5.5	168.09	C1			C1			0.309576		Excluded	worse	partial map
EMD-22460	non-amyloid	3.9	2.7	77.6	C1	2.7	77.6	C1	0		0.76475	0.76475	Yes	equal	deposited
EMD-35242	non-amyloid	3.9	44.105	18.544	C14	44.105	18.544	C14	0		0.944371	0.944371	Yes	equal	deposited
EMD-10594	non-amyloid	3.9	65.9	3.14	C1	3.14324469	65.9174	C1	64.2602		0.916157	0.990773	Yes	improve	interchanged values
EMD-25573	non-amyloid	3.9	0.63	138.3	C1	0.63	138.3	C1	0		0.992721	0.992721	Yes	equal	deposited
EMD-31368	non-amyloid	3.9	4	-27.1	C1	4.063061666	-27.2027	C1	0.201173		0.463643	0.787643	Yes	improve	adjusted decimals
EMD-7007	non-amyloid	3.9	28.042	-166.64	C1	27.19697638	-166.605	C1	0.84506		0.81404	0.993772	Yes	improve	adjusted decimals
EMD-15491	non-amyloid	3.9	2.52	130.2	C1	2.52	130.2	C1	0		0.892722	0.892722	Yes	equal	deposited
EMD-24666	microtubule	3.9	8.55	-25.76	C14			C14			0.07948	0.710274	Excluded	improve	partial map
EMD-9734	non-amyloid	3.9	27.5	-166.77	C1	27.5	-166.77	C1	0		0.99463	0.99463	Yes	equal	deposited
EMD-24590	non-amyloid	3.9	0.66	153.1	C1	0.66	153.1	C1	0		0.967214	0.967214	Yes	equal	deposited
EMD-3236	non-amyloid	3.9	3.95	41.1	C1	3.946918036	-41.0959	C1	7.409		0.01809	0.991741	Yes	improve	twist sign
EMD-26987	non-amyloid	3.9	27.4	-166.6	C1	27.98119633	-166.715	C1	0.581742		0.84506	0.968747	Yes	improve	adjusted decimals
EMD-10552	non-amyloid	3.9	56.5315	164.374	C1	55.75348115	165.466	C1	0.882735		0.91925	0.934145	Yes	improve	adjusted decimals
EMD-26552	non-amyloid	3.9	12.68	-58.76	C1	12.68	-58.76	C1	0		0.945578	0.945578	Yes	equal	deposited
EMD-4420	non-amyloid	3.9	17.68	-73.2	C1	17.66619659	-72.7745	C1	0.281349		0.84542	0.955047	Yes	improve	adjusted decimals
EMD-4418	non-amyloid	3.9	17.31	72.77	C1	17.31023453	-73.2027	C1	75.3487		0.26005	0.956934	Yes	improve	twist sign
EMD-33414	non-amyloid	3.9	28.01	27.28	C5	28.01	27.28	C5	0	z -> x	0.913683	0.913683	Yes	equal	deposited
EMD-7771	microtubule	3.9	8.7	-25.75	C1	2.85	-128.58	C1	26.3664		0.601316	0.864935	Yes	improve	different	partial symmetry
EMD-21155	non-amyloid	3.9	28	-166.5	C1	55.91437042	27.2513	C1	37.2685		0.92225	0.933395	Yes	improve	different	check	sign error
EMD-6271	non-amyloid	3.9	16.2	33.1	C6	16.2	33.1	C6	0		0.96844	0.96844	Yes	equal	deposited
EMD-29856	non-amyloid	3.92	33.048	142.838	C1	33.048	142.838	C1	0		0.88467	0.88467	Yes	equal	deposited
EMD-4340	non-amyloid	3.93	44.5102	87.3689	C1	44.5102	87.3689	C1	0		0.91879	0.91879	Yes	equal	deposited
EMD-4341	non-amyloid	3.93	44.9703	90.9214	C1	44.9703	90.9214	C1	0		0.91969	0.91969	Yes	equal	deposited
EMD-4399	non-amyloid	3.94	4.848	-101.12	C1	4.848	-101.12	C1	0		0.99737	0.99737	Yes	equal	deposited
EMD-9996	non-amyloid	3.94	9.20776	-25.7561	C1			C1					No		single unit
EMD-10554	non-amyloid	3.96	62.7	-179.9	C1			C1					No		single unit
EMD-31160	non-amyloid	3.98	15.8	56.7	C1	15.56764562	56.1236	C1	0.266244		0.76961	0.953192	Yes	improve	adjusted decimals
EMD-7028	microtubule	3.98	5.5	168.083	C1	5.5	168.083	C1	0		0.968082	0.968082	Yes	equal	deposited
EMD-7314	non-amyloid	4	5	-100.8	C1	4.916534243	-100.825	C1	0.0837234		0.87609	0.907984	Yes	improve	adjusted decimals
EMD-41167	microtubule	4	82	0	C1	82	0	C1	0		0.81476	0.81476	Yes	equal	deposited
EMD-41177	microtubule	4	82	0	C1	82	0	C1	0		0.85233	0.85233	Yes	equal	deposited
EMD-1641	non-amyloid	4						C1					No		single unit
EMD-8298	non-amyloid	4	5.3	106.65	C1	5.445766512	106.652	C1	0.14577		0.66474	0.795994	Yes	improve	adjusted decimals
EMD-41169	microtubule	4	82	0	C1	82	0	C1	0		0.9026	0.9026	Yes	equal	deposited
EMD-41176	microtubule	4	82	0	C1	82	0	C1	0		0.8533	0.8533	Yes	equal	deposited
EMD-9332	non-amyloid	4	5.11	-101.6	C1	5.091062583	-101.558	C1	0.0244264		0.94611	0.94755	Yes	improve	adjusted decimals
EMD-1044	non-amyloid	4						C1					No		single unit
EMD-14353	non-amyloid	4	20.47	49.43	C3	20.47	49.43	C3	0		0.887136	0.887136	Yes	equal	deposited
EMD-0497	non-amyloid	4	8.6	113.3	C1	8.585572077	113.314	C1	0.0147648		0.99616	0.996179	Yes	improve	adjusted decimals
EMD-23083	non-amyloid	4	82	0	C1			C1			0.63757		Excluded	worse	focus reconstruction
EMD-24595	non-amyloid	4	0.591	-103.9	C1	0.591	-103.9	C1	0		0.863429	0.863429	Yes	equal	deposited
EMD-3785	non-amyloid	4	3.99	-40.87	C1	3.99	-40.87	C1	0		0.8386	0.8386	Yes	equal	deposited
EMD-21815	non-amyloid	4	2.5	124	C1	2.5	124	C1	0		0.93594	0.93594	Yes	equal	deposited
EMD-2971	non-amyloid	4	14.2	53	C3	14.3091404	53.4302	C3	0.205542		0.9119	0.952941	Yes	improve	adjusted decimals
EMD-6461	non-amyloid	4	2.96	21.06	C1	2.96	21.06	C1	0		0.870623	0.870623	Yes	equal	deposited
EMD-8150	microtubule	4	8.86	-25.71	C14			C1					No		single unit
EMD-21868	non-amyloid	4	5.48	38.49	C1	5.48	38.49	C1	0		0.99804	0.99804	Yes	equal	deposited
EMD-3567	non-amyloid	4	21.7	29.4	C6	21.64981323	29.365	C6	0.0695079		0.92266	0.923698	Yes	improve	adjusted decimals
EMD-8756	microtubule	4	10.43	-29.87	C1	10.43	-29.87	C1	0		0.896636	0.896636	Yes	equal	deposited
EMD-8757	microtubule	4	10.41	-29.87	C1	10.41	-29.87	C1	0		0.924368	0.924368	Yes	equal	deposited
EMD-28709	non-amyloid	4	3.15	-20.91	C1	3.146558528	-20.8306	C1	0.0795656		0.58988	0.884874	Yes	improve	adjusted decimals
EMD-6876	non-amyloid	4				5.702210885	108.112	Cnan				0.831624	Yes	improve	no EMDB values
EMD-41173	microtubule	4	82	0	C1			C1					No		single unit
EMD-12918	non-amyloid	4	5	28.5	C1	5.010515581	-28.4099	C1	25.1608		0.14382	0.766977	Yes	improve	twist sign
EMD-2833	non-amyloid	4	1.408	22.03	C1	1.408	22.03	C1	0		0.99625	0.99625	Yes	equal	deposited
EMD-26474	non-amyloid	4	32.785	-77.404	C1	32.785	-77.404	C1	0		0.944841	0.944841	Yes	equal	deposited
EMD-25119	microtubule	4	9.483	-27.667	C1	9.483	-27.667	C1	0		0.788108	0.788108	Yes	equal	deposited
EMD-0383	non-amyloid	4	8.83	-17.5	D2			CD2			0.04198	0.0597765	Excluded	improve	partial map
EMD-10792	non-amyloid	4	38.46	21.89	C6	38.46	21.89	C6	0		0.94695	0.94695	Yes	equal	deposited
EMD-12258	microtubule	4	9	-25.75	C1			C1					No		single unit
EMD-0614	microtubule	4	9.3	-27.7	C1	3.08	110.77	C1	98.0801	z -> x	0.671131	0.686674	No	improve	different	partial symmetry
EMD-10502	non-amyloid	4	9.78	-26.48	C1	9.756951373	-26.4868	C1	0.0231859		0.9595	0.960187	Yes	improve	adjusted decimals
EMD-0143	non-amyloid	4.02	44.2416	89	C1	44.2416	89	C1	0		0.91841	0.91841	Yes	equal	deposited
EMD-23637	non-amyloid	4.03	0.01	0	C1			C1					Excluded	equal	focus reconstruction
EMD-0012	non-amyloid	4.06	43.1057	76.7759	C1	43.03792423	76.7463	C1	0.0682159		0.91246	0.912462	Yes	improve	adjusted decimals
EMD-0023	non-amyloid	4.06	46.5105	87.8315	C1	46.5105	87.8315	C1	0		0.93433	0.93433	Yes	equal	deposited
EMD-6595	microtubule	4.06	11.092	23.825	C15			C1					No		single unit
EMD-30066	non-amyloid	4.09	4.14	-27.51	C1	4.114102115	-27.5179	C1	0.0279893		0.751129	0.754481	Yes	improve	adjusted decimals
EMD-24588	non-amyloid	4.1	0.68	-104.1	C1	0.68	-104.1	C1	0		0.863989	0.863989	Yes	equal	deposited
EMD-7977	microtubule	4.1	8.805	-25.787	C1	82.25	-0.69	C1	73.7311		0.677702	0.756358	No	improve	different
EMD-3414	non-amyloid	4.1	42.6	8.7	D6	42.6	8.7	CD6	0		0.99591	0.99591	Yes	equal	deposited
EMD-21817	non-amyloid	4.1	1.93	124.36	C1	1.93	124.36	C1	0		0.99792	0.99792	Yes	equal	deposited
EMD-28708	non-amyloid	4.1	3.14	-20.82	C1	3.136954751	-20.8351	C1	0.014314		0.88188	0.884878	Yes	improve	adjusted decimals
EMD-0397	non-amyloid	4.1	4.94	104.97	C1	4.94	104.97	C1	0		0.861029	0.861029	Yes	equal	deposited
EMD-7522	microtubule	4.1	8.63	-25.75	C1	8.63	-25.75	C1	0		0.935279	0.935279	Yes	equal	deposited
EMD-25881	non-amyloid	4.1	10.4	89.1	C1	10.38691339	89.0732	C1	0.0149119		0.96325	0.96411	Yes	improve	adjusted decimals
EMD-0615	microtubule	4.1	9.3	-27.7	C1	9.35	-27.7	C1	0.05	z -> x	0.751141	0.754125	No	improve	adjusted decimals
EMD-9947	non-amyloid	4.1	5.27	-100.614	C1	4.05	64.78	C1	36.7804		0.56946	0.778594	No	improve	different
EMD-8728	non-amyloid	4.1	28.2	-17	D5			C1					No		single unit
EMD-6842	non-amyloid	4.1	4.936	-101.373	C1	4.93875596	-101.355	C1	0.00488119		0.95682	0.958036	Yes	improve	adjusted decimals
EMD-2840	non-amyloid	4.1	1.408	22.03	C1	1.408	22.03	C1	0		0.99737	0.99737	Yes	equal	deposited
EMD-16686	non-amyloid	4.1	33.04	-145.33	C1	32.97898371	-145.188	C1	0.0641546		0.88223	0.888202	Yes	improve	adjusted decimals
EMD-15489	non-amyloid	4.1	3.18	-161.1	C1	3.18	-161.1	C1	0		0.88134	0.88134	Yes	equal	deposited
EMD-24667	microtubule	4.1	8.9	-25.76	C14			C14			0.08932	0.66816	Excluded	improve	partial map
EMD-24589	non-amyloid	4.1	0.67	101.7	C1	0.67	101.7	C1	0		0.897811	0.897811	Yes	equal	deposited
EMD-0298	non-amyloid	4.1	42.65	13.24	C8	42.65	13.24	C8	0		0.99082	0.99082	Yes	equal	deposited
EMD-9974	non-amyloid	4.1	4.05	64.78	C1	4.05	64.78	C1	0		0.925314	0.925314	Yes	equal	deposited
EMD-15005	non-amyloid	4.1	28.1	82.6	D1	28.1	82.6	CD1	0		0.90265	0.90265	Yes	equal	deposited
EMD-26602	non-amyloid	4.1	1.34094	-9.3516	C1			C1					No		single unit
EMD-27413	non-amyloid	4.1	5.001	74.206	C1	4.998188104	74.2077	C1	0.00288949		0.91666	0.916693	Yes	improve	adjusted decimals
EMD-0145	non-amyloid	4.16	44.366	93.0596	C1	44.366	93.0596	C1	0		0.91843	0.91843	Yes	equal	deposited
EMD-27266	non-amyloid	4.2	58.1	-158.2	C1	58.1	-158.2	C1	0		0.996842	0.996842	Yes	equal	deposited
EMD-3746	non-amyloid	4.2	5.5	108	C1	5.402783973	108.022	C1	0.097656		0.70277	0.773848	Yes	improve	adjusted decimals
EMD-4887	non-amyloid	4.2	57.46	4.89	C1	57.46	4.89	C1	0	z -> x	0.87233	0.87233	Yes	equal	deposited
EMD-3809	non-amyloid	4.2	8.01188	114.992	C1	7.989430387	115.005	C1	0.022796		0.85503	0.855271	Yes	improve	adjusted decimals
EMD-21812	non-amyloid	4.2	9.23	9.31	C5	9.23	9.31	C5	0		0.99302	0.99302	Yes	equal	deposited
EMD-2841	non-amyloid	4.2	1.408	22.03	C1	1.408	22.03	C1	0		0.99786	0.99786	Yes	equal	deposited
EMD-6594	microtubule	4.2	11.2	23.817	C15			C1					No		single unit
EMD-6428	non-amyloid	4.2	5.06	101.21	C1	5.059652076	-101.203	C1	35.4744		0.21808	0.996555	Yes	improve	twist sign
EMD-21813	non-amyloid	4.2	7.96	10.88	C4	7.96	10.88	C4	0		0.99796	0.99796	Yes	equal	deposited
EMD-7342	non-amyloid	4.2	7.7	115	C1	7.692713313	114.985	C1	0.00729221		0.9884	0.989744	Yes	improve	adjusted decimals
EMD-21818	non-amyloid	4.2	1.92	124.37	C1	1.92	124.37	C1	0		0.99105	0.99105	Yes	equal	deposited
EMD-22371	non-amyloid	4.2	46.2706	76.1005	C1	46.2706	76.1005	C1	0		0.91445	0.91445	Yes	equal	deposited
EMD-8183	non-amyloid	4.2	16.05	56.2	C1	16.05	56.2	C1	0		0.92593	0.92593	Yes	equal	deposited
EMD-9758	non-amyloid	4.2	50.26	-50.37	C1			C1					No		single unit
EMD-8855	non-amyloid	4.2	4.61	65.75	C1	4.61	65.75	C1	0		0.9783	0.9783	Yes	equal	deposited
EMD-25118	microtubule	4.2	9.54	-27.669	C1	3.166297706	110.774	C1	30.2914		0.774913	0.803835	Yes	improve	different	partial symmetry
EMD-9140	microtubule	4.2	11.11	-23.84	C1			C1					No		single unit
EMD-30177	non-amyloid	4.2	27.44	-166.9	C1	27.83601315	-166.694	C1	0.398527		0.86738	0.92249	Yes	improve	adjusted decimals
EMD-7134	non-amyloid	4.2	24.4	157.7	C1	24.4	157.7	C1	0		0.88796	0.88796	Yes	equal	deposited
EMD-9141	microtubule	4.2	8.83	-25.76	C1			C1					No		single unit
EMD-4052	non-amyloid	4.2	18.8	30.7	C6	18.8	30.7	C6	0		0.88984	0.88984	Yes	equal	deposited
EMD-8874	non-amyloid	4.22	54.8	-0.8	C1	54.74194887	0.85	C1	0.743714		0.48957	0.827404	Yes	improve	twist sign
EMD-22067	non-amyloid	4.24	27.5	-166.4	C1	55.29758305	27.042	C1	65.2398		0.87058	0.899933	Yes	improve	different	check	sign error
EMD-12288	non-amyloid	4.26	44.4029	87.3693	C1	44.16409983	87.0436	C1	0.254743		0.90489	0.905116	Yes	improve	adjusted decimals
EMD-2850	non-amyloid	4.3	24.7	165.1	C1	24.7	165.1	C1	0		0.98799	0.98799	Yes	equal	deposited
EMD-27100	non-amyloid	4.3	5	-100.8	C1	5.057627125	-100.77	C1	0.0584678		0.7534	0.853167	Yes	improve	adjusted decimals
EMD-25879	non-amyloid	4.3	33.9	58.8	C1	33.9	58.8	C1	0		0.99711	0.99711	Yes	equal	deposited
EMD-8856	non-amyloid	4.3	4.73	65.27	C1	4.729610722	65.2704	C1	0.000512877		0.98818	0.988181	Yes	improve	adjusted decimals
EMD-9020	non-amyloid	4.3	8.29531	-88.17	C1	8.253012343	-88.1273	C1	0.0447452		0.9129	0.912993	Yes	improve	adjusted decimals
EMD-12294	non-amyloid	4.3	45.0795	88.0297	C1	45.53449469	88.3426	C1	0.462542		0.87246	0.881616	Yes	improve	adjusted decimals
EMD-24587	non-amyloid	4.3	0.7	-155.5	C1	0.7	-155.5	C1	0		0.960653	0.960653	Yes	equal	deposited
EMD-13780	non-amyloid	4.3	1.408	22.03	C1	1.408	22.03	C1	0		0.92467	0.92467	Yes	equal	deposited
EMD-13779	non-amyloid	4.3	1.408	22.03	C1	1.408	22.03	C1	0		0.9861	0.9861	Yes	equal	deposited
EMD-17034	non-amyloid	4.3	6.58	-36	C1	6.58	-36	C1	0		0.966459	0.966459	Yes	equal	deposited
EMD-22370	non-amyloid	4.3	46.8426	86.9406	C1	46.8426	86.9406	C1	0		0.93347	0.93347	Yes	equal	deposited
EMD-29249	non-amyloid	4.3	4.87	108.92	C1	4.87	108.92	C1	0		0.89649	0.89649	Yes	equal	deposited
EMD-24597	non-amyloid	4.3	0.58	101.831	C1	0.58	101.831	C1	0		0.875327	0.875327	Yes	equal	deposited
EMD-25747	non-amyloid	4.3	8.3	28.6	C6	8.3	28.6	C6	0		0.890382	0.890382	Yes	equal	deposited
EMD-8848	non-amyloid	4.3	4.65	65.81	C1	4.65	65.81	C1	0		0.971656	0.971656	Yes	equal	deposited
EMD-34081	non-amyloid	4.3	10.81	-23.83	C1	5.4	168.09	C1	60.2584		0.919199	0.915123	Yes	improve	different	partial symmetry
EMD-28722	non-amyloid	4.3	3	20	C1	2.962501256	19.963	C1	0.0594299		0.812283	0.848572	Yes	improve	adjusted decimals
EMD-7976	microtubule	4.3	8.957	-25.769	C1	8.957	-25.769	C1	0		0.667099	0.667099	No	equal	deposited
EMD-22808	non-amyloid	4.33	27.45	-167.11	C1	27.7920156	-166.859	C1	0.359056		0.877243	0.903181	Yes	improve	adjusted decimals
EMD-18366	non-amyloid	4.33	1.9	119.54	C1	1.9	119.54	C1	0		0.96786	0.96786	Yes	equal	deposited
EMD-13547	non-amyloid	4.35	28.156	85.984	D1	28.156	85.984	CD1	0		0.87146	0.87146	Yes	equal	deposited
EMD-1316	non-amyloid	4.4			C1	1.38	22.03	C1				0.609173	No	improve	no EMDB values
EMD-0252	non-amyloid	4.4	1.15	-20.7	C1	1.15009267	-20.7215	C1	0.00287447		0.96295	0.986819	Yes	improve	adjusted decimals
EMD-12257	microtubule	4.4	8.93	-25.75	C1			C1					No		single unit
EMD-10500	non-amyloid	4.4	5.905	-31.17	C1	5.905	-31.17	C1	0		0.99661	0.99661	Yes	equal	deposited
EMD-8850	non-amyloid	4.4	4.64	65.81	C1	4.64	65.81	C1	0		0.992913	0.992913	Yes	equal	deposited
EMD-15494	non-amyloid	4.4	3.92	-78	C2	3.914154494	-78.0215	C2	0.0100235		0.870844	0.873797	Yes	improve	adjusted decimals
EMD-21315	microtubule	4.4	17.4	-34.61	C1			C1					No		single unit
EMD-10239	non-amyloid	4.4	6.95	-31.13	C2			C1					No		single unit
EMD-21314	microtubule	4.4	17.4	-34.61	C1			C1			0.41845		Excluded	worse	partial map
EMD-25584	non-amyloid	4.4	4.13	-26.83	C7	4.13	-26.83	C7	0		0.915228	0.915228	Yes	equal	deposited
EMD-28711	non-amyloid	4.4	3.15	-20.92	C1	3.144410973	-20.8368	C1	0.0876701		0.6054	0.865502	Yes	improve	adjusted decimals
EMD-9566	non-amyloid	4.4	15.88	56.77	C1	15.68136366	56.7589	C1	0.198653		0.9525	0.991322	Yes	improve	adjusted decimals
EMD-20076	non-amyloid	4.4	5.53	42.51	C1	5.664293093	42.5018	C1	0.134331		0.92023	0.996189	Yes	improve	adjusted decimals
EMD-21814	non-amyloid	4.4	2.51	124.47	C1	5.022037839	-111.061	C1	9.29628		0.99792	0.998011	Yes	improve	twist sign
EMD-15492	non-amyloid	4.4	6.97	28.3	C3	6.968022189	28.2756	C3	0.0093741		0.881939	0.883278	Yes	improve	adjusted decimals
EMD-34972	non-amyloid	4.5	41.84	39.509	C3	41.84	39.509	C3	0		0.95719	0.95719	Yes	equal	deposited
EMD-10229	non-amyloid	4.5	7.11	138.14	C1	7.11	138.14	C1	0		0.933599	0.933599	Yes	equal	deposited
EMD-6994	non-amyloid	4.5	16.77	38.52	C1	16.48591792	-33.5149	C1	11.9741		0.84872	0.877505	Yes	improve	twist sign
EMD-9567	non-amyloid	4.5	15.8	56.18	C1	15.63486082	56.1224	C1	0.165729		0.97236	0.99255	Yes	improve	adjusted decimals
EMD-6325	non-amyloid	4.5	1.39259	22.0318	C1	1.39259	22.0318	C1	0		0.99365	0.99365	Yes	equal	deposited
EMD-8852	non-amyloid	4.5	4.72	65.3	C1	4.719400662	65.2873	C1	0.0170233		0.976832	0.977236	Yes	improve	adjusted decimals
EMD-15493	non-amyloid	4.5	2.1	-83.6	C1	2.1	-83.6	C1	0		0.87901	0.87901	Yes	equal	deposited
EMD-12515	non-amyloid	4.5	28.68	-80.57	C1			Cnan		z -> x	0.30039	0.166831	Excluded	worse	focus reconstruction
EMD-8780	non-amyloid	4.5	4.6	38.7	C1	4.570700894	38.7046	C1	0.0294374		0.99187	0.993942	Yes	improve	adjusted decimals
EMD-10195	microtubule	4.5	9.46	-27.67	C1	9.46	-27.67	C1	0		0.88244	0.88244	Yes	equal	deposited
EMD-6701	microtubule	4.5	8.6	-25.762	C1	8.6	-25.762	C1	0		0.700934	0.700934	No	equal	deposited
EMD-8758	microtubule	4.5	9.65	-27.7	C1	3.199273433	110.79	C1	41.2381		0.805101	0.886109	Yes	improve	different	partial symmetry
EMD-8577	non-amyloid	4.6	8.25	58.4	C1	8.25	58.4	C1	0		0.913517	0.913517	Yes	equal	deposited
EMD-8300	non-amyloid	4.6	27.1	99.4	C1	27.1	99.4	C1	0		0.93609	0.93609	Yes	equal	deposited
EMD-7116	non-amyloid	4.6	28.06	-166.73	C1	28.06	-166.73	C1	0		0.996071	0.996071	Yes	equal	deposited
EMD-1730	non-amyloid	4.6	1.408	22.04	C1			Cnan		z -> x	0.01578	0.00295871	Excluded	worse	focus reconstruction
EMD-14958	non-amyloid	4.6	27.8	-166.4	C1	28.09496732	-166.337	C1	0.295702		0.767934	0.818739	Yes	improve	adjusted decimals
EMD-27095	non-amyloid	4.6	5	-100.8	C1			Cnan			0.47863	0.620291	Excluded	improve	focus reconstruction
EMD-8504	non-amyloid	4.6	81.6	48.5	C1	81.6	48.5	C1	0		0.99333	0.99333	Yes	equal	deposited
EMD-22232	non-amyloid	4.6	4.88	65.6	C1	4.850092257	65.6238	C1	0.0305278		0.94484	0.945883	Yes	improve	adjusted decimals
EMD-30065	non-amyloid	4.61	4.3	-27.36	C1	4.3	-27.36	C1	0		0.792837	0.792837	Yes	equal	deposited
EMD-9272	non-amyloid	4.65	73.8	88.6	C1			C1			0.71759		Excluded	worse	focus reconstruction
EMD-9757	non-amyloid	4.7	50.26	-50.37	C1	50.26	-50.37	C1	0		0.99941	0.99941	Yes	equal	deposited
EMD-28712	non-amyloid	4.7	3.13	-20.81	C1	3.123684794	-20.8322	C1	0.020487		0.88516	0.906573	Yes	improve	adjusted decimals
EMD-27158	non-amyloid	4.7	27	83.3	C1	27.60421391	82.6864	C1	1.85687		0.575364	0.873511	Yes	improve	adjusted decimals
EMD-10240	non-amyloid	4.7	6.6	165.3	C2			C1					No		single unit
EMD-6179	non-amyloid	4.7	27.6	166.7	C1	27.56175384	-166.63	C1	6.43294		0.39314	0.983725	Yes	improve	twist sign
EMD-15497	non-amyloid	4.7	6.92	21.2	C4	6.92	21.2	C4	0		0.86007	0.86007	Yes	equal	deposited
EMD-40211	non-amyloid	4.71	14.07	37.25	C1			C1			0.174396		Excluded	worse	partial map
EMD-7523	microtubule	4.8	8.6	-25.76	C1	8.6	-25.76	C1	0		0.918312	0.918312	Yes	equal	deposited
EMD-24586	non-amyloid	4.8	0.72	50.2	C1	0.72	50.17	C1	0.0116061		0.933599	0.96639	Yes	improve	adjusted decimals
EMD-3241	non-amyloid	4.8	5.1	100.2	C1	5.09616342	-100.216	C1	53.408		0.77454	0.998766	Yes	improve	twist sign
EMD-3803	non-amyloid	4.8	81	0	C1	81	0	C1	0		0.95581	0.95581	Yes	equal	deposited
EMD-26977	non-amyloid	4.8	7.73	128.634	C1	7.810791406	-128.714	C1	34.6537		0.302263	0.765345	Yes	improve	twist sign
EMD-6663	non-amyloid	4.85	4.9448	-101.188	C1	5.056387252	-101.19	C1	0.111588		0.89887	0.947636	Yes	improve	adjusted decimals
EMD-11659	non-amyloid	4.9	17.566	32.9436	C6	17.566	32.9436	C6	0		0.81447	0.81447	Yes	equal	deposited
EMD-41968	non-amyloid	4.9	8.306	96.98	C1	8.306	96.98	C1	0		0.77284	0.77284	Yes	equal	deposited
EMD-0013	non-amyloid	4.9	5.082	-100.8	C1	5.077905742	-100.811	C1	0.00591167		0.99706	0.998631	Yes	improve	adjusted decimals
EMD-10228	non-amyloid	4.9	6.39	-28.67	C2			C1					No		single unit
EMD-8812	non-amyloid	5	10.2	83.2	C1	10.19673716	83.2387	C1	0.0102459		0.99666	0.997745	Yes	improve	adjusted decimals
EMD-4046	non-amyloid	5	12.5	28.1	C5	12.58971751	28.1311	C5	0.0900215		0.97617	0.994638	Yes	improve	adjusted decimals
EMD-9064	non-amyloid	5	6	138.9	C1	6	138.9	C1	0		0.99934	0.99934	Yes	equal	deposited
EMD-6188	microtubule	5	9.455	25.71	C1	9.455	25.71	C1	0		0.67322	0.823482	Yes	improve	twist sign
EMD-8595	non-amyloid	5	6.94	-31.13	C1			C1			0.313856	0.30178	Excluded	worse	xy-shifted
EMD-10246	non-amyloid	5	6.44	-28.68	C2			C1					No		single unit
EMD-10631	non-amyloid	5	34.701	154.459	C1	36.55022874	153.866	C1	1.8765		0.85391	0.858012	Yes	improve	adjusted decimals
EMD-4044	non-amyloid	5	13.2	27.9	C5	13.25732199	27.9392	C5	0.0580156		0.9888	0.994689	Yes	improve	adjusted decimals
EMD-6187	microtubule	5	9.455	25.77	C1	9.254368305	-25.8571	C1	12.9981		0.66253	0.854585	Yes	improve	twist sign
EMD-25161	microtubule	5	81.15	-0.29	C1	81.15	-0.29	C1	0		0.95359	0.95359	Yes	equal	deposited
EMD-25371	non-amyloid	5.1	28	-166.5	C1	27.87650848	-166.607	C1	0.125609		0.97566	0.976754	Yes	improve	adjusted decimals
EMD-8739	non-amyloid	5.1	10.1	100.8	C1	10.1	100.8	C1	0				Excluded	equal	z-shifted
EMD-24585	non-amyloid	5.1	5.15	-9	C7	5.15	-9	C7	0		0.969275	0.969275	Yes	equal	deposited
EMD-40213	non-amyloid	5.16	14.07	37.25	C1			C1			0.192808		Excluded	worse	partial map
EMD-6664	non-amyloid	5.2	27.6	166.7	C1	27.63390814	-166.628	C1	5.20402		0.15788	0.995913	Yes	improve	twist sign
EMD-3780	non-amyloid	5.2	81	0	C1	81	0	C1	0		0.97924	0.97924	Yes	equal	deposited
EMD-10373	non-amyloid	5.2	4	-40.8	C1	4	-40.8	C1	0		0.97124	0.97124	Yes	equal	deposited
EMD-16435	microtubule	5.3	9.54	-27.68	C1	3.2	110.77	C1	20.513		0.82378	0.89023	Yes	improve	different	partial symmetry
EMD-18044	non-amyloid	5.3	24.27	57.41	C2			C2			0.38943	0.165639	Excluded	worse	focus reconstruction
EMD-6779	microtubule	5.35	8.70662	-25.7617	C1			C1			0.39147		Excluded	worse	partial map
EMD-9017	non-amyloid	5.4	9.10835	40.9329	C2	9.10835	40.9329	C2	0		0.98919	0.98919	Yes	equal	deposited
EMD-20241	non-amyloid	5.4	42.8	17.5	C6	42.8	17.5	C6	0		0.96676	0.96676	Yes	equal	deposited
EMD-15495	non-amyloid	5.4	5.64	22.9	C3	5.616459691	22.9453	C3	0.0293715		0.856549	0.861097	Yes	improve	adjusted decimals
EMD-28063	non-amyloid	5.48	12.933	37.439	C1	6.43	-161.28	C1	116.721		0.917215	0.951212	Yes	improve	different	partial symmetry
EMD-14942	non-amyloid	5.5	5.88	146.981	D1	5.88	146.981	CD1	0		0.984687	0.984687	Yes	equal	deposited
EMD-14946	non-amyloid	5.5	5.83	146.971	D1	5.83	146.971	CD1	0		0.984653	0.984653	Yes	equal	deposited
EMD-3778	non-amyloid	5.5	81	0	C1	81	0	C1	0		0.96481	0.96481	Yes	equal	deposited
EMD-7117	non-amyloid	5.5	28.06	-166.69	C1	28.06	-166.69	C1	0		0.997901	0.997901	Yes	equal	deposited
EMD-7115	non-amyloid	5.5	28.11	-166.6	C1	28.11	-166.6	C1	0		0.986433	0.986433	Yes	equal	deposited
EMD-8849	non-amyloid	5.5	4.64	65.81	C1	4.64	65.81	C1	0		0.98616	0.98616	Yes	equal	deposited
EMD-40204	non-amyloid	5.51	14.07	37.25	C1			C1			0.196214		Excluded	worse	partial map
EMD-7520	microtubule	5.6	8.75	-25.76	C1	8.75	-25.76	C1	0		0.895446	0.895446	Yes	equal	deposited
EMD-3020	non-amyloid	5.6	4	40.9	C1	3.983386056	-40.9099	C1	37.2525		0.51618	0.995348	Yes	improve	twist sign
EMD-4488	non-amyloid	5.6	27.65	-166.33	C1	27.65	-166.33	C1	0		0.95569	0.95569	Yes	equal	deposited
EMD-8513	non-amyloid	5.7	82.1	48.2	C1	82.1	48.2	C1	0		0.99264	0.99264	Yes	equal	deposited
EMD-8853	non-amyloid	5.7	4.72	65.3	C1	4.694372998	65.286	C1	0.0263123		0.9889	0.991422	Yes	improve	adjusted decimals
EMD-15004	non-amyloid	5.74	27.579	82.6	D1	27.7704473	82.6527	CD1	0.192878		0.881453	0.896043	Yes	improve	adjusted decimals
EMD-7343	non-amyloid	5.8	2.65	-8.53	C1	2.65	-8.53	C1	0		0.78597	0.78597	Yes	equal	deposited
EMD-3690	non-amyloid	5.8	40.6	39.1	C3	40.79867516	38.9431	C3	0.199828		0.92792	0.928676	Yes	improve	adjusted decimals
EMD-8061	microtubule	5.8	8.77999	-25.7183	C1			C1					No		single unit
EMD-2525	non-amyloid	5.8	22.2	29.44				C1					No		single unit
EMD-2524	non-amyloid	5.8	22.2	29.44		21.81038135	29.4362	C1	0.389628		0.7879	0.836723	Yes	improve	adjusted decimals
EMD-11239	non-amyloid	5.8						C1					No		single unit
EMD-40193	non-amyloid	5.8	14.07	37.25	C1	14.07	37.25	C1	0		0.820233	0.820233	Yes	equal	deposited
EMD-9016	non-amyloid	5.9	21.632	-51.2302	C4	21.632	-51.2302	C4	0		0.99219	0.99219	Yes	equal	deposited
EMD-8313	non-amyloid	5.9	4.8	37.35	C1			C1					No		single unit
EMD-8287	non-amyloid	6	10.3	100.8	C1	10.18486286	100.749	C1	0.116009		0.99831	0.999067	Yes	improve	adjusted decimals
EMD-6782	microtubule	6	8.70662	-25.7619	C1			C1			0.3901		Excluded	worse	partial map
EMD-9136	non-amyloid	6	3.02	34.8	C1	3.02	34.8	C1	0		0.7472	0.7472	No	equal	deposited
EMD-9293	non-amyloid	6	74.24	81.28	C1	74.24	81.28	C1	0		0.99346	0.99346	Yes	equal	deposited
EMD-3692	non-amyloid	6	40.6	39.1	C3	40.6	39.1	C3	0		0.94912	0.94912	Yes	equal	deposited
EMD-8759	microtubule	6	10.3	-29.9	C1	10.3	-29.9	C1	0		0.912891	0.912891	Yes	equal	deposited
EMD-7100	non-amyloid	6	28.1868	-166.779	C1	28.18685	-166.779	C1	0		0.95916	0.95916	Yes	equal	deposited
EMD-21455	non-amyloid	6	18.27	-48.93	C1	18.27	-48.93	C1	0		0.903577	0.903577	Yes	equal	deposited
EMD-21423	non-amyloid	6.08	7.61	150.32	C1	35.23	-137.7	C1	28.1998		0.02773	0.27462	No	improve
EMD-0840	non-amyloid	6.09	103	55.7	D2	102.8277042	55.7445	CD2	0.172808		0.92484	0.925039	Yes	improve	adjusted decimals
EMD-23497	non-amyloid	6.1	27.3	-166.5	C1	27.3	-166.5	C1	0		0.880272	0.880272	Yes	equal	deposited
EMD-10625	microtubule	6.1	82.18	-0.53	C14			Cnan			0.37538	0.775381	Excluded	improve	partial map
EMD-10422	microtubule	6.1	8.95	-25.7	C1			C1					No		single unit
EMD-2237	non-amyloid	6.1	3.53	43.84	C1	3.530447283	-43.834	C1	16.7613		0.55402	0.996966	Yes	improve	twist sign
EMD-8474	non-amyloid	6.1	104.1	60.6	C1	104.1	60.6	C1	0		0.994897	0.994897	Yes	equal	deposited
EMD-4188	microtubule	6.1	9.37308	27.692	C1			C1					No		single unit
EMD-3689	non-amyloid	6.2	40.6	39.1	C3	40.6	39.1	C3	0		0.92581	0.92581	Yes	equal	deposited
EMD-17030	non-amyloid	6.2	105.3	149.453	C1	105.3	149.453	C1	0		0.967368	0.967368	Yes	equal	deposited
EMD-2072	non-amyloid	6.2						C1					No		single unit
EMD-2071	non-amyloid	6.2						C1					No		single unit
EMD-4051	non-amyloid	6.2	38.9	21.4	C6	38.9	21.4	C6	0		0.88336	0.88336	Yes	equal	deposited
EMD-11861	non-amyloid	6.2	108	121	C1	108	121	C1	0	z -> x	0.55727	0.45441	Excluded	worse	focus reconstruction
EMD-20590	non-amyloid	6.2	1.86	13.86	C1	1.86	13.86	C1	0		0.95153	0.95153	Yes	equal	deposited
EMD-8060	microtubule	6.3	8.75121	-25.7252	C1			Cnan					No	equal
EMD-24596	non-amyloid	6.3	1.08	-156	C1	1.08	-156	C1	0		0.971576	0.971576	Yes	equal	deposited
EMD-21424	non-amyloid	6.3	7.61	150.32	C1	7.608236386	-150.32	C1	22.8216		0.680245	0.962841	Yes	improve	twist sign
EMD-13778	non-amyloid	6.3	1.408	22.03	C1	1.408	22.03	C1	0		0.99071	0.99071	Yes	equal	deposited
EMD-20242	non-amyloid	6.4	42.8	17.5	C6	42.76006132	17.4871	C6	0.040147		0.94798	0.948122	Yes	improve	adjusted decimals
EMD-6783	microtubule	6.43	8.8632	-25.7541	C1			C1					No		single unit
EMD-6781	microtubule	6.46	8.6237	-25.768	C1			C1					No		single unit
EMD-33012	non-amyloid	6.5	22.6	165.7	C1	21.68616409	165.672	C1	0.913885		0.88546	0.999888	Yes	improve	adjusted decimals
EMD-8180	non-amyloid	6.5	53.8	24	C2	53.8	24	C2	0		0.99155	0.99155	Yes	equal	deposited
EMD-40197	non-amyloid	6.51	12.933	37.439	C1	6.43	-161.29	C1	111.945		0.951137	0.98102	Yes	improve	different	partial symmetry
EMD-40202	non-amyloid	6.55	14.07	37.25	C1			C1			0.195579	0.181677	Excluded	worse	partial map
EMD-8059	microtubule	6.6	8.75121	-25.7252	C1			C1					No		single unit
EMD-15496	non-amyloid	6.6	1.64	-85	C1	1.64	-85	C1	0		0.855267	0.855267	Yes	equal	deposited
EMD-7832	non-amyloid	6.6	27.52	-166.88	C1	27.52	-166.88	C1	0		0.963629	0.963629	Yes	equal	deposited
EMD-5168	non-amyloid	6.6	27.6	166.6		55.06271904	26.8357	Cnan	34.7534		0.31224	0.998154	Yes	improve	different
EMD-8058	microtubule	6.6	8.64865	-25.7197	C1	40.36994031	-0.395707	C1	32.5231		0.36119	0.931035	Yes	improve	different
EMD-8851	non-amyloid	6.7	4.68	65.29	C1	4.68	65.29	C1	0		0.99854	0.99854	Yes	equal	deposited
EMD-34080	non-amyloid	6.8	17.92	22.71	C1	8.939301041	-78.6455	C1	112.721		0.94406	0.945321	Yes	improve	different
EMD-20243	non-amyloid	6.8	42.8	17.5	C6	42.8	17.5	C6	0		0.96823	0.96823	Yes	equal	deposited
EMD-26984	non-amyloid	6.8	8.04	128.619	C1	8.059310247	-128.714	C1	47.8485		0.333578	0.75655	Yes	improve	twist sign
EMD-15498	non-amyloid	6.9	1.53	-140.3	C1	1.528570283	-140.255	C1	0.0172034		0.798109	0.847474	Yes	improve	adjusted decimals
EMD-15499	non-amyloid	6.9	3.95	-52	C3	3.95	-52	C3	0		0.837606	0.837606	Yes	equal	deposited
EMD-5762	non-amyloid	6.9	43.5451	31.7884		43.54512	31.7884	Cnan	0		0.98875	0.98875	Yes	equal	deposited
EMD-9018	non-amyloid	6.9	5.07952	77.6764	C1	5.07952	77.6764	C1	0		0.94563	0.94563	Yes	equal	deposited
EMD-2799	non-amyloid	6.9	22.2	54.3	C1	18.8	-55.4	C1	69.7475		0.26515	0.970377	Yes	improve	paper mismatch
EMD-8886	non-amyloid	7	27.25	-166.87	C1	27.25	-166.87	C1	0		0.99707	0.99707	Yes	equal	deposited
EMD-27626	non-amyloid	7	6.95455	82.5822	C1	6.93894515	-82.5791	C1	19.3493		0.50661	0.942095	Yes	improve	twist sign
EMD-27625	non-amyloid	7	6.95455	82.5822	C1	6.936498546	-82.579	C1	17.4272		0.48844	0.94322	Yes	improve	twist sign
EMD-2090	non-amyloid	7						C1					No		single unit
EMD-8625	non-amyloid	7	15.5	-26.8	C6	15.70205071	-26.7068	C6	0.207447		0.99472	0.998798	Yes	improve	adjusted decimals
EMD-27629	non-amyloid	7	6.95455	82.5822	C1	6.935299654	-82.5785	C1	19.4755		0.50562	0.928634	Yes	improve	twist sign
EMD-25154	non-amyloid	7	18.89	27.13	C6	18.90369051	-27.1414	C6	2.20217		0.43782	0.93703	Yes	improve	twist sign
EMD-25155	non-amyloid	7	41.53	20.57	C6	41.53	20.57	C6	0		0.94619	0.94619	Yes	equal	deposited
EMD-9538	non-amyloid	7	8.72775	-25.7176	C1			C1			0.54093		Excluded	worse	partial map
EMD-25657	non-amyloid	7	6.95455	82.5822	C1	6.943885311	-82.5836	C1	17.4469		0.3964	0.942113	Yes	improve	twist sign
EMD-1647	non-amyloid	7.1	4.12	64.78		4.12	64.78	Cnan	0		0.99549	0.99549	Yes	equal	deposited
EMD-5783	non-amyloid	7.1	14.4	116.4		14.38	-116.4	Cnan	12.6871		0.11602	0.89462	Yes	improve	twist sign
EMD-12733	non-amyloid	7.15	4.425	26.629	C1	4.425	26.629	C1	0		0.97529	0.97529	Yes	equal	deposited
EMD-20591	non-amyloid	7.2	3	26.85	C1	2.998315843	26.8486	C1	0.0017076		0.96081	0.960812	Yes	improve	adjusted decimals
EMD-1980	non-amyloid	7.2	23.621	164.98		23.621	164.98	Cnan	0		0.99794	0.99794	Yes	equal	deposited
EMD-9637	microtubule	7.29	8.7	-25.76	C1			C1					No		single unit
EMD-12102	non-amyloid	7.3	17.3913	-158.581	C1	17.23306796	-158.584	C1	0.158233		0.83937	0.839558	Yes	improve	adjusted decimals
EMD-12093	non-amyloid	7.3	26.9991	39.003	C2	26.9991	39.003	C2	0		0.8629	0.8629	Yes	equal	deposited
EMD-12100	non-amyloid	7.3	15.1039	-158.811	C1	15.1039	-158.811	C1	0		0.828	0.828	Yes	equal	deposited
EMD-8408	microtubule	7.3	9.455	-25.77	C1	9.13848321	-27.8309	C1	0.619811		0.72471	0.824729	Yes	improve	adjusted decimals
EMD-31953	non-amyloid	7.33	33.86	76.98	C1	6.776764853	56.5993	C1	27.5794		0.450276	0.901171	Yes	improve	different	partial symmetry
EMD-9638	microtubule	7.35	8.7	-25.76	C1			C1					No		single unit
EMD-6683	non-amyloid	7.4	4.13	64.75	C1	4.116877342	64.7553	C1	0.0132773		0.9968	0.99722	Yes	improve	adjusted decimals
EMD-27598	non-amyloid	7.4	7.06355	138.157	C1	7.069833807	-138.14	C1	13.4779		0.57823	0.946653	Yes	improve	twist sign
EMD-8918	non-amyloid	7.4	27.67	-166.89	C1	27.67	-166.89	C1	0		0.964205	0.964205	Yes	equal	deposited
EMD-27619	non-amyloid	7.4	7.06355	138.157	C1	7.065722382	-138.148	C1	12.2105		0.40772	0.944976	Yes	improve	twist sign
EMD-25656	non-amyloid	7.4	7.06355	138.157	C1	7.062963491	-138.153	C1	12.1978		0.40113	0.938376	Yes	improve	twist sign
EMD-27620	non-amyloid	7.4	7.06355	138.157	C1	7.066622558	-138.143	C1	13.656		0.57241	0.916438	Yes	improve	twist sign
EMD-12101	non-amyloid	7.5	14.948	-158.545	C1	14.948	-158.545	C1	0		0.81021	0.81021	Yes	equal	deposited
EMD-23082	non-amyloid	7.5	82	0	C1			C1					Excluded	equal	focus reconstruction
EMD-5423	non-amyloid	7.5	5.3	106.65		5.3	106.65	Cnan	0		0.99943	0.99943	Yes	equal	deposited
EMD-13328	non-amyloid	7.5	27.56	-166.25	C1			C1					No		single unit
EMD-12098	non-amyloid	7.6	15.0192	-158.879	C1	15.0192	-158.879	C1	0		0.81751	0.81751	Yes	equal	deposited
EMD-8490	non-amyloid	7.6	82.3	48.2	C2	82.3	48.2	C2	0		0.99527	0.99527	Yes	equal	deposited
EMD-16431	non-amyloid	7.6	72	180	C1	19.241091	-0.099281	C1	53.3684		0.80498	0.830381	Yes	improve	different	check
EMD-28710	non-amyloid	7.6	3.14	-20.83	C1	3.190521146	-20.7692	C1	0.0781216		0.69242	0.807122	Yes	improve	adjusted decimals
EMD-6448	non-amyloid	7.6	27.8	166.67	C1	27.67043686	-166.273	C1	3.72595		0.61747	0.975775	Yes	improve	twist sign
EMD-12099	non-amyloid	7.6	14.9352	-158.778	C1	14.9352	-158.778	C1	0		0.83145	0.83145	Yes	equal	deposited
EMD-29851	non-amyloid	7.62	50.59	42.6	C2	50.59	42.6	C2	0		0.9688	0.9688	Yes	equal	deposited
EMD-1987	non-amyloid	7.7	27.6	166.5		27.6	-166.5	Cnan	7.1174		0.42947	0.993224	Yes	improve	twist sign
EMD-5352	non-amyloid	7.7	4.3	64.06		4.3	64.06	Cnan	0		0.98892	0.98892	Yes	equal	deposited
EMD-12097	non-amyloid	7.7	15.0837	-159.002	C1	15.0837	-159.002	C1	0		0.84693	0.84693	Yes	equal	deposited
EMD-25212	non-amyloid	7.7	9.7	130.9	C1	9.764500748	131.014	C1	0.0851026		0.90755	0.915581	Yes	improve	adjusted decimals
EMD-1988	non-amyloid	7.8	27.6	166.5		27.74425394	-166.429	Cnan	7.31274		0.45367	0.990366	Yes	improve	twist sign
EMD-8065	non-amyloid	7.8	21.22	-36.9	C1	21.22	-36.9	C1	0		0.99968	0.99968	Yes	equal	deposited
EMD-9019	non-amyloid	7.8	24.1338	50.1109	C3	24.1338	50.1109	C3	0		0.92038	0.92038	Yes	equal	deposited
EMD-27617	non-amyloid	7.85	7.12159	-55.2834	C1	7.12159	-55.2834	C1	0		0.94793	0.94793	Yes	equal	deposited
EMD-27618	non-amyloid	7.85	7.12159	-55.2834	C1	7.12159	-55.2834	C1	0		0.93814	0.93814	Yes	equal	deposited
EMD-27599	non-amyloid	7.85	7.12159	-55.2834	C1	7.12159	-55.2834	C1	0		0.95339	0.95339	Yes	equal	deposited
EMD-5489	microtubule	7.9	8.59601	25.7478		8.59601	25.7478	Cnan	0		0.63606	0.901607	Yes	improve	different
EMD-6307	microtubule	7.95						Cnan				0.727117	Excluded	improve	partial map
EMD-25911	non-amyloid	8	27.4	-166.7	C1	54.86447682	26.6908	C1	32.9139		0.7202	0.780658	Yes	improve	different
EMD-0070	non-amyloid	8	11.2	96	C1	11.2	96	C1	0		0.99937	0.99937	Yes	equal	deposited
EMD-3075	non-amyloid	8	7.393	138.133	C1	7.393	138.133	C1	0		0.9996	0.9996	Yes	equal	deposited
EMD-3076	non-amyloid	8	7.393	138.133	C1	7.393	138.133	C1	0		0.99962	0.99962	Yes	equal	deposited
EMD-25914	non-amyloid	8	27.4	-166.7	C1	27.48463713	-166.638	C1	0.0853651		0.83977	0.841126	Yes	improve	adjusted decimals
EMD-3667	non-amyloid	8	27.4	-166.8	C1	27.4	-166.8	C1	0		0.99887	0.99887	Yes	equal	deposited
EMD-5011	microtubule	8				9.228297086	-27.6922	C1				0.913586	Yes	improve	no EMDB values
EMD-1731	microtubule	8	22.2	54.3		21.80443648	-54.0421	C1	95.4809		0.57786	0.980122	Yes	improve	twist sign
EMD-1240	non-amyloid	8	17.4	37.4	C5	17.4	37.4	C5	0		0.9852	0.9852	Yes	equal	deposited
EMD-25918	non-amyloid	8	27.4	-166.7	C1	27.4	-166.7	C1	0		0.798301	0.798301	Yes	equal	deposited
EMD-2089	non-amyloid	8						C1					No		single unit
EMD-8740	non-amyloid	8	10.5	87.3	C1	10.5	87.3	C1	0		0.99832	0.99832	Yes	equal	deposited
EMD-1989	non-amyloid	8.1	27.6	166.5		27.56841489	-166.41	Cnan	7.14753		0.43885	0.99514	Yes	improve	twist sign
EMD-10374	non-amyloid	8.1	4	-40.8	C1	4	-40.8	C1	0		0.97272	0.97272	Yes	equal	deposited
EMD-5931	microtubule	8.2	11	23.8	C1			C1					No		single unit
EMD-2098	microtubule	8.2	9.2	27.7				C1					No		single unit
EMD-0735	non-amyloid	8.2	13.557	-142.167	C1	13.557	-142.167	C1	0		0.98305	0.98305	Yes	equal	deposited
EMD-6447	non-amyloid	8.2	27.8	166.75	C1	27.8	-166.75	C1	4.16355		0.53484	0.973044	Yes	improve	twist sign
EMD-1788	microtubule	8.2						C1					No		single unit
EMD-2095	microtubule	8.3	9.2	27.7				C1					No		single unit
EMD-6439	non-amyloid	8.3	21.2	22.1	C6	21.2	-22.1	C6	17.8587		0.16515	0.94266	Yes	improve	twist sign
EMD-2700	non-amyloid	8.4	79.4	48.3	C2	79.4	48.3	C2	0		0.98774	0.98774	Yes	equal	deposited
EMD-19430	non-amyloid	8.4	35.3	26.3	C1	35.3	26.3	C1	0		0.96083	0.96083	Yes	equal	deposited
EMD-6449	non-amyloid	8.5	27.8	166.82	C1	27.8	-166.82	C1	3.99373		0.7552	0.991135	Yes	improve	twist sign
EMD-6446	non-amyloid	8.5	27.8	166.82	C1	27.72919406	-166.415	C1	3.78896		0.57021	0.978425	Yes	improve	twist sign
EMD-12096	non-amyloid	8.5	15.0274	-158.874	C1	15.0274	-158.874	C1	0		0.83853	0.83853	Yes	equal	deposited
EMD-2946	non-amyloid	8.5	18.8	17.1	C1	18.5419109	-18.2144	C1	3.31847		0.85093	0.976399	Yes	improve	twist sign
EMD-5165	microtubule	8.5						C1					No		single unit
EMD-6100	non-amyloid	8.6	28.27	165.9	C1	27.89923213	-166.03	C1	5.26344		0.58214	0.973659	Yes	improve	twist sign
EMD-6101	non-amyloid	8.6	28.23	166.3	C1	27.96388199	-166.222	C1	4.72187		0.50099	0.98149	Yes	improve	twist sign
EMD-8491	non-amyloid	8.6	83.5	50.6	C2	83.5	50.6	C2	0		0.99667	0.99667	Yes	equal	deposited
EMD-5223	microtubule	8.6	9.54113	27.6798		3.173742983	110.769	Cnan	14.9734		0.63079	0.991884	Yes	improve	different	partial symmetry
EMD-5582	non-amyloid	8.6	7.247	31.13		7.239061587	-31.1269	Cnan	34.4305		0.662568	0.991208	Yes	improve	twist sign
EMD-33008	non-amyloid	8.6	21.8	164.5	C1	21.8	164.5	C1	0		0.99499	0.99499	Yes	equal	deposited
EMD-10244	non-amyloid	8.7	4.5	65.4	C1	4.97318025	32.6355	C1	11.8054		0.86454	0.906894	Yes	improve	different
EMD-18043	non-amyloid	8.7	24.27	57.41	C2	24.27	57.41	C2	0		0.969546	0.969546	Yes	equal	deposited
EMD-0738	non-amyloid	8.8	12.671	145.973	C2	12.671	145.973	C2	0		0.94624	0.94624	Yes	equal	deposited	sym
EMD-3691	non-amyloid	8.8	40.6	39.1	C3	40.6	39.1	C3	0		0.91924	0.91924	Yes	equal	deposited
EMD-1990	non-amyloid	8.9	27.6	166.5		27.66769817	-166.223	Cnan	4.25144		0.50963	0.988674	Yes	improve	twist sign
EMD-4346	non-amyloid	9	27.7	-166.6	C1	27.31886679	-166.604	C1	0.381134		0.9754	0.997994	Yes	improve	adjusted decimals
EMD-5354	non-amyloid	9	27.6	162.1		27.6	-162.1	Cnan	4.32895		0.55248	0.996177	Yes	improve	twist sign
EMD-1589	non-amyloid	9	3.1926	63.815		3.160196815	-63.8084	Cnan	76.8083		0.32291	0.996057	Yes	improve	twist sign
EMD-8582	non-amyloid	9	13.46	128.88	C1	13.46	128.88	C1	0		0.962957	0.962957	Yes	equal	deposited
EMD-20835	non-amyloid	9	18.7	66.6	C1	18.7	66.6	C1	0		0.95592	0.95592	Yes	equal	deposited
EMD-1132	non-amyloid	9				4.119156656	64.7762	Cnan				0.931067	Yes	improve	no EMDB values
EMD-30592	non-amyloid	9	8.76	60.13	C1	8.677920039	-60.3333	C1	50.1091		0.79598	0.940277	Yes	improve	twist sign
EMD-13595	non-amyloid	9.1	26.7	47.32	D1	26.7	47.32	CD1	0		0.9338	0.9338	Yes	equal	deposited
EMD-8244	non-amyloid	9.1	27.44	167.1	C1	26.36825641	-167.002	C1	7.22776		0.52165	0.937868	Yes	improve	twist sign
EMD-5164	microtubule	9.1						C1					No		single unit
EMD-5166	microtubule	9.1						C1					No		single unit
EMD-5167	microtubule	9.1						C1					No		single unit
EMD-5795	non-amyloid	9.2	18.52	54.21		17.99454855	-54.0105	C1	4.5166		0.2603	0.964205	Yes	improve	twist sign
EMD-2638	non-amyloid	9.4	1.92	11.07	C1			C1					No		single unit
EMD-1604	microtubule	9.4						Cnan				0.622185	Excluded	improve	partial map
EMD-30279	non-amyloid	9.4	8.6	24.1	C1	8.6	24.1	C1	0		0.919457	0.919457	Yes	equal	deposited
EMD-1088	non-amyloid	9.5						Cnan				0.152067	No	improve		check
EMD-28719	non-amyloid	9.5	1.56	10.52	C1	1.56	10.52	C1	0		0.743826	0.743826	No	equal	deposited
EMD-12094	non-amyloid	9.5	31.2392	40.0259	C2	30.89635984	39.9798	C2	0.342934		0.84407	0.844494	Yes	improve	adjusted decimals
EMD-5890	non-amyloid	9.6	16.8	53.6	C3	16.66535534	-53.5767	C3	1.32794		0.44644	0.948756	Yes	improve	twist sign
EMD-2244	non-amyloid	9.6	37.9	22.04	C6	37.9	21.5992	C6	0.1568		0.6012	0.80292	Yes	improve	adjusted decimals
EMD-28074	non-amyloid	9.68	14.07	37.25	C1	14.07	37.25	C1	0		0.911169	0.911169	Yes	equal	deposited
EMD-5439	microtubule	9.7	9.26	25.76		9.26	25.76	Cnan	0		0.708476	0.708476	Yes	equal	deposited
EMD-2674	microtubule	9.7	2.98	129	C1	41.2306923	-2.16998	C1	38.9749		0.35233	0.974962	Yes	improve	different
EMD-2673	microtubule	9.7	2.98	129	C1	41.58389479	-0.223622	C1	39.4213		0.13753	0.967552	Yes	improve	different
EMD-7833	non-amyloid	9.8	28.1	-166.75	C1	28.1	-166.75	C1	0		0.980136	0.980136	Yes	equal	deposited
EMD-4426	non-amyloid	10	29.26	-55.82	D1	29.26	-55.82	CD1	0		0.99884	0.99884	Yes	equal	deposited
EMD-5341	non-amyloid	10	25.7	5.3	C9	25.55285897	-5.29031	C9	1.36032		0.677407	0.956613	Yes	improve	twist sign
EMD-4412	non-amyloid	10	34.47	-68.33	D1	34.47	-68.33	CD1	0		0.99877	0.99877	Yes	equal	deposited
EMD-30593	non-amyloid	10	7.51	51.51	C1	7.458355416	-51.5441	C1	420.031		0.417154	0.954632	Yes	improve	twist sign
EMD-4423	non-amyloid	10	34.16	-65.95	D1	34.16	-65.95	CD1	0		0.99889	0.99889	Yes	equal	deposited
EMD-5052	amyloid	10			C2	4.8	-4	C2				0.83095	Yes	improve	no EMDB values
EMD-20842	non-amyloid	10	17.8	59.1	C1	17.8	59.1	C1	0		0.9558	0.9558	Yes	equal	deposited
EMD-5271	non-amyloid	10						C1					No		single unit
EMD-7958	non-amyloid	10.1	14.63	26.14	C1	7.284666687	-166.929	C1	125.599		0.939812	0.945421	Yes	improve	different	partial symmetry
EMD-1701	microtubule	10.1				5.34851476	168.092	Cnan				0.98179	Yes	improve	no EMDB values
EMD-1698	non-amyloid	10.2	32	9.6	D12	32.15364748	-9.53581	C12	69.2978		0.82903	0.966342	Yes	improve	twist sign
EMD-3192	non-amyloid	10.3	3.81	55.92	C1	3.811183541	55.9153	C1	0.00209384		0.94403	0.944031	Yes	improve	adjusted decimals
EMD-2937	non-amyloid	10.3	10.09	26.71	C1	10.14525144	-26.7216	C1	10.0968		0.53098	0.994796	Yes	improve	twist sign
EMD-4003	non-amyloid	10.4	38.25	21.01	C6	38.25	21.01	C6	0		0.99934	0.99934	Yes	equal	deposited
EMD-30278	non-amyloid	10.4	18.5	102.3	C1	18.5	102.3	C1	0		0.95861	0.95861	Yes	equal	deposited
EMD-9231	non-amyloid	10.4	7.3	78.48	C1	7.298004655	-78.4709	C1	60.6041		0.711921	0.954982	Yes	improve	twist sign
EMD-1663	non-amyloid	10.6			C1			C1					No		single unit
EMD-5565	microtubule	10.8	5.55267	168.087		5.55267	168.087	Cnan	0		0.99972	0.99972	Yes	equal	deposited
EMD-5763	non-amyloid	10.8	22.0481	168.159		21.9753384	-168.164	Cnan	16.6983		0.15235	0.976226	Yes	improve	twist sign
EMD-5493	microtubule	10.8	8.90136	25.7578				C1					No		single unit
EMD-0739	non-amyloid	10.9	6.394	109.014	C1	6.394	109.014	C1	0		0.94539	0.94539	Yes	equal	deposited
EMD-0736	non-amyloid	10.9	7.217	-38.899	C1	7.217	-38.899	C1	0		0.93405	0.93405	Yes	equal	deposited
EMD-3194	non-amyloid	10.9	3.84	56.01	C1	3.84	56.01	C1	0		0.94208	0.94208	Yes	equal	deposited
EMD-3195	non-amyloid	10.9	3.82	55.93	C1	3.821188705	-55.9268	C1	33.8202		0.65554	0.996864	Yes	improve	twist sign
EMD-2936	non-amyloid	10.9	12.99	30.77	C1	12.94751862	-30.6887	C1	6.15424		0.49941	0.993564	Yes	improve	twist sign
EMD-0175	non-amyloid	11	33.63	-65.39	D1	33.63	-65.39	CD1	0		0.99872	0.99872	Yes	equal	deposited
EMD-5038	microtubule	11				9.212643153	-27.692	Cnan				0.907082	Yes	improve	no EMDB values
EMD-2848	non-amyloid	11	23.4	165.1	C1	23.38427932	165.071	C1	0.015916		0.99131	0.991343	Yes	improve	adjusted decimals
EMD-7781	non-amyloid	11	27.5	-166.6	C1	27.5	-166.6	C1	0		0.99491	0.99491	Yes	equal	deposited
EMD-7780	non-amyloid	11	27.5	-166.6	C1	27.6937245	-166.33	C1	0.20497		0.96792	0.969412	Yes	improve	adjusted decimals
EMD-7874	non-amyloid	11	10.48	24.07	C1	10.48	24.07	C1	0		0.918343	0.918343	Yes	equal	deposited
EMD-5365	non-amyloid	11	20.08	67.55	C2	20.08	67.55	C2	0		0.99654	0.99654	Yes	equal	deposited
EMD-3665	non-amyloid	11	27.7	166.8	C1	27.66610966	-166.318	C1	4.0364		0.59081	0.978652	Yes	improve	twist sign
EMD-3666	non-amyloid	11	27.4	-166.7	C1	27.4	-166.7	C1	0		0.99932	0.99932	Yes	equal	deposited
EMD-1747	non-amyloid	11	31.5	32.3	C3	31.5	32.3	C3	0		0.997505	0.997505	Yes	equal	deposited
EMD-19461	non-amyloid	11.16	40	-7.2	C1	40	-7.2	C1	0		0.75736	0.75736	Yes	equal	deposited
EMD-3193	non-amyloid	11.2	3.83	55.96	C1	3.83	55.96	C1	0		0.95331	0.95331	Yes	equal	deposited
EMD-10137	non-amyloid	11.3	10.6	6.7	C1	10.46775475	6.44906	C1	0.183012		0.82988	0.843944	Yes	improve	adjusted decimals
EMD-6181	non-amyloid	12	28.3	166.8	C1	29.51669384	-167.944	C1	3.55879		0.71552	0.997289	Yes	improve	twist sign
EMD-2675	microtubule	12	2.98	129	C1			C1					No		single unit
EMD-1129	microtubule	12				4.4525908	-30.9161	Cnan				0.985629	Yes	improve	no EMDB values
EMD-1130	microtubule	12				3.296823427	-23.0115	Cnan				0.981046	Yes	improve	no EMDB values
EMD-6180	non-amyloid	12	28.3	166.8	C1	28.03259967	-166.53	C1	3.39339		0.72888	0.996333	Yes	improve	twist sign
EMD-3196	non-amyloid	12.1	3.85	55.99	C1	3.849037839	-55.9863	C1	33.1681		0.73993	0.997729	Yes	improve	twist sign
EMD-5491	microtubule	12.1	8.91752	25.7696	C1	41.08	-0.2	C1	32.5332		0.04183	0.987624	Yes	improve	different
EMD-1949	non-amyloid	12.2	7.52	27.3		7.52	27.3	Cnan	0		0.99863	0.99863	Yes	equal	deposited
EMD-2701	non-amyloid	12.5	17.19	30.59	C1	17.19	30.59	C1	0		0.99841	0.99841	Yes	equal	deposited
EMD-1236	non-amyloid	12.5	10.5	100.8		10.5	100.8	Cnan	0		0.95728	0.95728	Yes	equal	deposited
EMD-5490	microtubule	12.8	9.04016	25.7625				C1					Excluded		single unit
EMD-5523	non-amyloid	13	5.9	129.2	D2			C1					Excluded		single unit
EMD-1702	microtubule	13				5.362265177	168.096	Cnan				0.960339	Yes	improve	no EMDB values
EMD-5492	microtubule	13	8.92979	25.762				C1					Excluded		single unit
EMD-1746	non-amyloid	13	10.5	37.4	C1	10.34981769	-37.4015	C1	13.9781		0.59415	0.929425	Yes	improve	twist sign
EMD-1751	non-amyloid	13	104	19	C9	104	19	C9	0		0.81471	0.81471	Yes	equal	deposited
EMD-5450	non-amyloid	13	17.1	56.4	C3			C3					Excluded	equal	xy-shifted
EMD-6167	non-amyloid	13	24.7	48.2	C1	24.98432207	46.3693	C1	0.355604		0.94157	0.996564	Yes	improve	adjusted decimals
EMD-0737	non-amyloid	13.1	7.209	161.171	C1	7.209	161.171	C1	0		0.92855	0.92855	Yes	equal	deposited
EMD-6933	non-amyloid	14	3.06	-31.74	C1	3.06	-31.74	C1	0		0.962878	0.962878	Yes	equal	deposited
EMD-9568	non-amyloid	14	15.27	56.4	C1	15.27	56.4	C1	0		0.991411	0.991411	Yes	equal	deposited
EMD-1267	non-amyloid	14	40	21	C6	37.6775014	-21.9633	C6	2.38394		0.72284	0.825353	Yes	improve	twist sign
EMD-10136	non-amyloid	14.1	10.6	6.7	C1			C1			0.61496		Excluded	worse	partial map
EMD-10737	non-amyloid	14.2	27.6	166.7	C1	27.6	-166.7	C1	2.06548		0.5372	0.923523	Yes	improve	twist sign
EMD-1268	non-amyloid	14.5	40	21	C6	40	-21	C6	4.04688		0.62902	0.921207	Yes	improve	twist sign
EMD-9901	non-amyloid	15	27	20.87	C6	26.11895712	-20.8418	C6	33.6757		0.779378	0.994712	Yes	improve	twist sign
EMD-2546	non-amyloid	15	23.2	93	C3	23.2	42.72	C3	12.726		0.35885	0.990788	Yes	improve	different	paper mismatch
EMD-5540	non-amyloid	15	7.6	0.5		55	-0.2	Cnan	47.4009		0.47392	0.9491	Yes	improve	different	paper mismatch
EMD-5170	non-amyloid	15	27.7	166.8		25.9848569	-166.801	Cnan	3.64972		0.60086	0.987403	Yes	improve	twist sign
EMD-1427	non-amyloid	15				5.7	168.3	Cnan		z -> x		0.849232	No	improve	no EMDB values
EMD-1649	non-amyloid	15						Cnan					Excluded	equal
EMD-1429	non-amyloid	15				5.422633056	-168.197	Cnan				0.900728	Yes	improve	no EMDB values
EMD-5367	non-amyloid	15	19.82	66.83	C2	19.82	66.83	C2	0		0.99574	0.99574	Yes	equal	deposited
EMD-5559	non-amyloid	15						C1					No		single unit
EMD-33199	non-amyloid	15.2	6.35	44.55	C1	6.35	44.55	C1	0		0.95937	0.95937	Yes	equal	deposited
EMD-2609	microtubule	15.5	5.40237	168.088	C1			C1			0.07562		Excluded	worse	partial map
EMD-3027	non-amyloid	15.5	36	35.5	C5	36	35.5	C5	0		0.99946	0.99946	Yes	equal	deposited
EMD-5366	non-amyloid	16	25.54	84.71	C2	25.29740053	87.3368	C2	0.571556		0.82182	0.974891	Yes	improve	adjusted decimals
EMD-2007	non-amyloid	16	25.13	83.57	C2	25.13	83.57	C2	0		0.99555	0.99555	Yes	equal	deposited
EMD-5737	non-amyloid	16	29.3	48		24.00321689	47.4976	Cnan	5.29708		0.83958	0.994814	Yes	improve	different	check
EMD-5560	non-amyloid	16	3.04099	58.1366		3.048348989	-58.1419	Cnan	79.9568		0.29767	0.926979	Yes	improve	twist sign
EMD-1416	non-amyloid	16				4.136839876	64.1114	Cnan				0.998044	Yes	improve	no EMDB values
EMD-2400	non-amyloid	16	8.4	67		8.4	67	Cnan	0		0.98582	0.98582	Yes	equal	deposited
EMD-2270	non-amyloid	16	6.1	67.5		5.860901373	-56.25	Cnan	37.3905		0.97283	0.991155	Yes	improve	different	check
EMD-5136	non-amyloid	16				6.796409767	165.31	Cnan				0.953566	Yes	improve	no EMDB values
EMD-6451	non-amyloid	16.4	27.82	166.77	C1	27.70383604	-166.177	C1	3.84984		0.71162	0.993562	Yes	improve	twist sign
EMD-34879	non-amyloid	16.4	6.5	25.5	C1	6.8	25.5	C4	0.3		0.81853	0.86461	Yes	improve	different	partial symmetry
EMD-5891	non-amyloid	16.4	16.9	52.9	C3	16.86271829	-52.7689	C3	1.11868		0.60874	0.998924	Yes	improve	twist sign
EMD-1471	non-amyloid	17			C2	6.36	40.31	C2				0.948562	Yes	improve	no EMDB values
EMD-2547	non-amyloid	17	6.7	65.9	C1	6.7	65.9	C1	0		0.98325	0.98325	Yes	equal	deposited
EMD-2398	non-amyloid	17	9.1	66		8.975340502	66.2655	C1	0.13394		0.96273	0.966984	Yes	improve	adjusted decimals
EMD-1309	microtubule	17				5.56567998	168.213	C1				0.819399	Yes	improve	no EMDB values
EMD-1493	non-amyloid	17				12.27843848	40.5674	C1				0.998178	Yes	improve	no EMDB values
EMD-1492	non-amyloid	17				11.53348954	42.4643	C1				0.971816	Yes	improve	no EMDB values
EMD-5004	non-amyloid	17.5						C1					Excluded		single unit
EMD-5005	non-amyloid	17.5						C1					Excluded		single unit
EMD-5205	non-amyloid	18				16.26208567	-23.6071	C1				0.908395	Yes	improve	no EMDB values
EMD-1131	microtubule	18				3.66	97.26	C1				0.837039	Yes	improve	no EMDB values
EMD-2395	non-amyloid	18	9.01	66.2		9.01	66.2	C1	0		0.96316	0.96316	Yes	equal	deposited
EMD-4402	non-amyloid	18	97.2	-15.9	C4	97.2	-15.9	C4	0		0.99916	0.99916	Yes	equal	deposited
EMD-2157	non-amyloid	18				9.237406696	-27.695	C1				0.987769	Yes	improve	no EMDB values
EMD-2205	non-amyloid	18				147.2328763	60.0365	C1				0.931682	Yes	improve	no EMDB values
EMD-1428	non-amyloid	18				5.518220017	-168.181	C1				0.939982	Yes	improve	no EMDB values
EMD-1313	non-amyloid	18	15.8	73.65	D1	16.0003896	-74.4866	C1	13.2527		0.79104	0.955772	Yes	improve	twist sign
EMD-25649	microtubule	18	33.7	32.5	C1	33.7	32.5	C1	0		0.96101	0.96101	Yes	equal	deposited
EMD-2630	non-amyloid	18.1	5.32	28.3	C1	5.32	28.3	C1	0		0.89159	0.89159	Yes	equal	deposited
EMD-9679	non-amyloid	18.2	36.8	24.2	C6	36.8	24.2	C6	0		0.98238	0.98238	Yes	equal	deposited
EMD-6450	non-amyloid	19.2	27.87	166.6	C1	27.87	-166.6	C1	3.83767		0.71002	0.996211	Yes	improve	twist sign
EMD-2068	non-amyloid	19.7	42.88	13.24	D1	42.88	13.24	C1	0		0.99864	0.99864	Yes	equal	deposited
EMD-1441	non-amyloid	20				5.402879647	168.16	C1				0.954884	Yes	improve	no EMDB values
EMD-3499	non-amyloid	20	14.5	-68.5	D2	13.45139197	-68.4824	C2	1.04861		0.88025	0.950165	Yes	improve	adjusted decimals
EMD-3500	non-amyloid	20	14.7	-69	D2	14.57694089	-68.9463	C2	0.123143		0.86668	0.997172	Yes	improve	adjusted decimals
EMD-1951	non-amyloid	20	8.7	113		8.7	113	C1	0		0.85694	0.85694	Yes	improve	deposited
EMD-3501	non-amyloid	20	15	-69.9	D2	14.8126733	-69.1153	C2	0.193295		0.85497	0.990238	Yes	improve	adjusted decimals
EMD-3503	non-amyloid	20	14.5	-69	D2	14.27578701	-68.909	C2	0.224311		0.84873	0.995941	Yes	improve	adjusted decimals
EMD-3504	non-amyloid	20	14.9	-75	D2	18.02185571	-75.4436	C1	3.12211		0.6579	0.964215	Yes	improve	different	check
EMD-4406	non-amyloid	20	14.5246	-65.5908	C2	13.22046639	-65.6085	C2	1.30413		0.88318	0.98608	Yes	improve	adjusted decimals
EMD-5444	non-amyloid	20	43.6	82.7		44.11216352	88.3864	C1	0.651988		0.87064	0.970608	Yes	improve	adjusted decimals
EMD-3505	non-amyloid	20	14.8	-70.6	D2	15.39	-70.1693	C2	0.594537		0.82959	0.941424	Yes	improve	different	check
EMD-4407	non-amyloid	20	13.0255	-61.4449	C2	13.31548047	-61.9561	C2	0.298823		0.84727	0.983239	Yes	improve	adjusted decimals
EMD-4804	non-amyloid	20	16	-73	D2	16.73456265	-74.4157	C2	0.765952		0.84543	0.960449	Yes	improve	adjusted decimals
EMD-5729	non-amyloid	20	5	100.9		4.845774825	-100.827	Cnan	12.3174		0.71346	0.947791	Yes	improve	twist sign
EMD-3497	non-amyloid	20	16	-73.5	D2	16	-73.5	C2	0		0.82209	0.82209	Yes	equal	deposited
EMD-3486	non-amyloid	20	14	-67	D2	14	-67	C2	0		0.86836	0.86836	Yes	equal	deposited
EMD-1952	non-amyloid	20	8.6	113.1		8.6	113.1	Cnan	0		0.85943	0.85943	Yes	equal	deposited
EMD-1443	non-amyloid	20				5.468915464	168.197	Cnan				0.919919	Yes	improve	no EMDB values
EMD-1442	non-amyloid	20				5.40932382	168.162	Cnan				0.949719	Yes	improve	no EMDB values
EMD-1444	non-amyloid	20				5.472118499	168.189	Cnan				0.937524	Yes	improve	no EMDB values
EMD-8976	non-amyloid	20	5	-102	C1	5	-102	C1	0		0.99973	0.99973	Yes	equal	deposited
EMD-3498	non-amyloid	20	15	-74	D2	75.46909854	-15.0345	C2	61.8244		0.81473	0.984323	Yes	improve	interchanged values
EMD-1953	non-amyloid	20	10	111.9		10	111.9	Cnan	0		0.83803	0.83803	Yes	equal	deposited
EMD-1950	non-amyloid	20	100	30	C4	142.01	30.54	C4	42.0113		0.63889	0.969071	Yes	improve	different	check
EMD-3496	non-amyloid	20	15.5	-66	D2	15.5	-66	C1	0		0.81594	0.926263	Yes	improve	deposited
EMD-1469	non-amyloid	20	65.12	7.56	D11	66.05095223	-6.91058	C11	2.35683		0.90878	0.982253	Yes	improve	twist sign
EMD-2339	non-amyloid	20	14.67	110.09		14.75621859	109.937	C1	0.0866528		0.99498	0.996533	Yes	improve	adjusted decimals
EMD-2018	non-amyloid	21				8.621376738	69.0007	C1				0.984703	Yes	improve	no EMDB values
EMD-2209	non-amyloid	21				29.87823132	70.7066	C1				0.984135	Yes	improve	no EMDB values
EMD-1954	non-amyloid	21	8.5	96.8		8.5	96.8	Cnan	0		0.99664	0.99664	Yes	equal	deposited
EMD-6936	non-amyloid	21	34.74	11.25	C12	34.74	11.25	C12	0		0.960829	0.960829	Yes	equal	deposited
EMD-8404	non-amyloid	22	6.33573	-129.205	C1	6.33573	-129.205	C1	0		0.99884	0.99884	Yes	equal	deposited
EMD-5463	non-amyloid	22				20.93782072	-27.6739	Cnan				0.96685	Yes	improve	no EMDB values
EMD-5416	microtubule	22	10.666	24	C1	5.912865691	168.127	C1	14.2729		0.62673	0.970717	Yes	improve	different	partial symmetry	twist sign
EMD-2151	non-amyloid	22.4	6.03	11.9	C6	6.03	11.9	C6	0		0.99287	0.99287	Yes	equal	deposited
EMD-6370	non-amyloid	23	145	30	C4	144.0241902	30.9132	C4	0.998657		0.98744	0.990203	Yes	improve	adjusted decimals
EMD-1650	amyloid	23			C2			C1					Excluded		single unit
EMD-3568	non-amyloid	23	38.4	64.3	C1	38.4	64.3	C1	0		0.99628	0.99628	Yes	equal	deposited
EMD-1470	non-amyloid	23				47.27989081	-30.7802	Cnan				0.993664	Yes	improve	no EMDB values
EMD-4430	non-amyloid	24	25.18	-65.15	C1	25.18	-65.15	C1	0		0.97189	0.97189	Yes	equal	deposited
EMD-4403	non-amyloid	24	114.7	30.5	C4	114.7	30.5	C4	0		0.99953	0.99953	Yes	equal	deposited
EMD-5417	microtubule	24.5	10.666	24	C1	10.88	-23.785	C1	6.61189		0.59951	0.86089	Yes	improve	twist sign
EMD-8690	non-amyloid	25	93.9	35.5	D4	93.9	35.5	CD4	0		0.99909	0.99909	Yes	equal	deposited
EMD-8691	non-amyloid	25	111.3	30.5	D4	111.3	30.5	CD4	0		0.99912	0.99912	Yes	equal	deposited
EMD-3569	non-amyloid	25	41.6	72	C1	144	14.1	C1	102.634		0.99916	0.99918	Yes	improve	different	partial symmetry
EMD-19447	non-amyloid	25	39.7201	-11.488	C1	39.7201	-11.488	C1	0		0.77996	0.77996	Yes	equal	deposited
EMD-1034	non-amyloid	25			C1	6.129900645	168.086	C1				0.968509	Yes	improve	no EMDB values
EMD-1039	microtubule	25			C1	6.077335596	168.121	C1				0.964741	Yes	improve	no EMDB values
EMD-2368	non-amyloid	25	12.11	84.7		12.11	84.7	Cnan	0		0.99188	0.99188	Yes	equal	deposited
EMD-1040	microtubule	25			C1	5.929013188	168.121	C1				0.969391	Yes	improve	no EMDB values
EMD-1037	non-amyloid	25			C1	12.04427637	-23.8199	C1				0.974514	Yes	improve	no EMDB values
EMD-1029	microtubule	25			C1	6.044485501	168.097	C1				0.883783	Yes	improve	no EMDB values
EMD-1030	non-amyloid	25			C1	6.118706722	168.086	C1				0.984092	Yes	improve	no EMDB values
EMD-1027	microtubule	25			C1	6.041951918	168.088	C1				0.975818	Yes	improve	no EMDB values
EMD-1028	microtubule	25			C1	12.05090625	-23.813	C1				0.946342	Yes	improve	no EMDB values
EMD-1036	non-amyloid	25			C1	6.00867218	168.159	C1				0.972643	Yes	improve	no EMDB values
EMD-1031	non-amyloid	25			C1	5.936931793	168.076	C1				0.980378	Yes	improve	no EMDB values
EMD-1033	non-amyloid	25			C1	6.02938856	168.07	C1				0.974029	Yes	improve	no EMDB values
EMD-1032	non-amyloid	25			C1	6.108117525	168.112	C1				0.972546	Yes	improve	no EMDB values
EMD-1041	microtubule	25			C1	6.074099229	168.107	C1				0.97425	Yes	improve	no EMDB values
EMD-1038	non-amyloid	25			C1	12.01042176	-23.7432	C1				0.972169	Yes	improve	no EMDB values
EMD-1035	non-amyloid	25			C1	16.96303976	144.397	C1				0.949366	Yes	improve	no EMDB values
EMD-8542	non-amyloid	25	83.3	-140	C1	83.3	-140	C1	0		0.99457	0.99457	Yes	equal	deposited
EMD-1865	non-amyloid	25	5.5	53.1	C1	5.445313378	-53.114	C1	6.31119		0.58088	0.915334	Yes	improve	twist sign
EMD-1614	non-amyloid	25	52.5	7.01		51.0988855	-8.8019	Cnan	2.16465		0.45909	0.954156	Yes	improve	twist sign
EMD-1986	non-amyloid	25	5	24.3		4.895699826	-24.3255	Cnan	18.3586		0.6349	0.991333	Yes	improve	twist sign
EMD-5949	non-amyloid	25	5.32	28.1	C1	5.32	28.1	C1	0		0.52845	0.934012	Yes	improve	twist sign
EMD-5368	non-amyloid	26	17.27	59.18	C2	17.13687414	59.5811	C2	0.150799		0.96423	0.971123	Yes	improve	adjusted decimals
EMD-1622	non-amyloid	26	7	36.8		7	36.8	Cnan	0		0.99645	0.99645	Yes	equal	deposited
EMD-1955	non-amyloid	27	8.6	96.9		8.580999653	96.7486	Cnan	0.0223968		0.96904	0.979325	Yes	improve	adjusted decimals
EMD-3814	non-amyloid	27	28.1	47.62	D1	28.1	47.62	CD1	0		0.99763	0.99763	Yes	equal	deposited
EMD-2415	non-amyloid	28	5.16	56.5		5.149753127	-56.5797	Cnan	16.3722		0.71599	0.960421	Yes	improve	twist sign
EMD-5027	microtubule	28				10.93448909	-23.6484	Cnan				0.952894	Yes	improve	no EMDB values
EMD-32630	microtubule	28.82	29.05	-102.853	C1			C1					Excluded		single unit
EMD-1613	non-amyloid	29	57.75	7.04		57.53	-8.98	Cnan	1.37139		0.40708	0.857196	Yes	improve	twist sign
EMD-6182	non-amyloid	29	23.5	68.5	C2	22.71709666	-67.5863	C2	4.60919		0.79246	0.989017	Yes	improve	twist sign
EMD-6183	non-amyloid	29	12.5	81	C1	13.95309999	-81.4956	C1	13.59		0.89537	0.933091	Yes	improve	twist sign
EMD-1866	non-amyloid	29	5.2	136	C1	5.2	-136	C1	4.41779		0.58745	0.881008	Yes	improve	twist sign
EMD-1868	non-amyloid	29	5.1	49.4	C1	5.1	49.4	C1	0		0.90437	0.90437	Yes	equal	deposited
EMD-1371	non-amyloid	30	10.2	24.7	D2	9.678144871	-23.021	C2	69.3961		0.17771	0.947997	Yes	improve	twist sign
EMD-5212	non-amyloid	30				11.22707877	-23.6564	Cnan				0.961508	Yes	improve	no EMDB values
EMD-1867	non-amyloid	31	4.9	80.8	C1	4.952153715	-80.8769	C1	79.7702		0.43815	0.88496	Yes	improve	twist sign
EMD-1536	non-amyloid	32	32	21.71		32	21.71	Cnan	0		0.97477	0.97477	Yes	equal	deposited
EMD-1465	non-amyloid	32			C3			C1					Excluded		single unit	check
EMD-1760	non-amyloid	35			C2	45.91249366	-22.7968	C2				0.9444	Yes	improve	no EMDB values
EMD-1759	non-amyloid	35			C2	89.49999996	-44.7287	C2				0.920556	Yes	improve	no EMDB values
EMD-1758	non-amyloid	35			C2	47.93395426	-33.8695	C2				0.969427	Yes	improve	no EMDB values
EMD-1757	non-amyloid	35			C2	42.8602332	-21.7453	C2				0.971425	Yes	improve	no EMDB values
EMD-1581	microtubule	35				7.219158865	-14.757	C1				0.810508	Yes	improve	no EMDB values
EMD-16436	microtubule	36.9	9.61	-27.676	C1	3.96	-13.74	C1	6.51385		0.6284	0.8284	No	improve	different
EMD-32629	microtubule	37.17	36.7432	-72.616	C1	36.2133	-72.093	C1	0.697959		0.933164	0.93665	Yes	improve	adjusted decimals
EMD-5128	non-amyloid		24.3	165.2		24.3	165.2	Cnan	0		0.79657	0.79657	Yes	equal	deposited
EMD-5129	non-amyloid		24.2	165		24.2	165	Cnan	0		0.79861	0.79861	Yes	equal	deposited
EMD-5007	non-amyloid		7.5	103.11	C1	7.5	103.11	C1	0		0.98643	0.98643	Yes	equal	deposited
EMD-1025	non-amyloid				C1	65.77	48.05	C1				0.845713	Yes	improve	no EMDB values
EMD-1026	non-amyloid				C1	18.15	144.41	C1				0.848367	Yes	improve	no EMDB values
EMD-19548	non-amyloid	3.5	53.61	13.03	C3	52.48575549	12.4698	C3	1.14592		0.60521	0.8552	Yes	improve	different	check
EMD-42770	non-amyloid	2.11	4.73	65.93	C1	4.732260586	65.9231	C1	0.00477459		0.95775	0.96455	Yes	improve	adjusted decimals
EMD-17579	non-amyloid	5.77	43.82	17.041	C7	43.94457416	17.1429	C7	0.130357		0.95621	0.95716	Yes	improve	adjusted decimals
EMD-18416	non-amyloid	2.3	39.297	25.078	C6	39.27128796	25.0943	C6	0.0267474		0.90276	0.90347	Yes	improve	adjusted decimals
EMD-42552	microtubule	3.4	5.62	168.09	C1			Cnan			0.19412	0.4661	Excluded	improve	partial map
EMD-42545	microtubule	3.2	5.6	168.09	C1			Cnan			0.21006	0.5434	Excluded	improve	partial map
EMD-36435	non-amyloid	11	10.7	128.09	C1	10.7	128.09	C1	0		0.93808	0.93808	Yes	equal	deposited
EMD-42551	microtubule	3	5.45	168.09	C1			Cnan			0.26285	0.59451	Excluded	improve	partial map
EMD-36434	non-amyloid	9.8	18.29	102.22	C1	18.29	102.22	C1	0		0.91903	0.91903	Yes	equal	deposited
EMD-42544	microtubule	3.2	5.6	168.09	C1			Cnan			0.20907	0.54349	Excluded	improve	partial map
EMD-42548	microtubule	2.7	5.61	168.09	C1			Cnan			0.21437	0.74064	Excluded	improve	partial map
EMD-42550	microtubule	3	5.64	168.09	C1			Cnan			0.17674	0.50983	Excluded	improve	partial map
EMD-42546	microtubule	3.1	5.6	168.09	C1			Cnan			0.25479	0.63334	Excluded	improve	partial map
EMD-42543	microtubule	3.1	5.6	168.09	C1			Cnan			0.17667	0.49381	Excluded	improve	partial map
EMD-42549	microtubule	3.1	5.64	168.09	C1			Cnan			0.20975	0.55387	Excluded	improve	partial map
EMD-42547	microtubule	3.3	5.61	168.09	C1			Cnan			0.22975	0.53467	Excluded	improve	partial map
EMD-42553	microtubule	3.3	5.58	168.09	C1			Cnan			0.20852	0.55088	Excluded	improve	partial map
EMD-42436	non-amyloid	3.3	0.09892	-78.6977	C1	0.09892	-78.6977	C1	0		0.99397	0.99397	Yes	equal	deposited	check
EMD-42434	non-amyloid	3.3	0.59	-134.574	C1	0.59	-134.574	C1	0		0.88712	0.88712	Yes	equal	deposited
EMD-44153	non-amyloid	3.6	27.93	-166.45	C1			Cnan			0.69183	0.69183	Excluded	equal	focus reconstruction
EMD-44154	non-amyloid	3.5	27.93	-166.48	C1			Cnan			0.6931	0.6931	Excluded	equal	focus reconstruction
EMD-38685	non-amyloid	3.6	64.04	-55.85	C3			Cnan			0.48592	0.48592	Excluded	equal	focus reconstruction
EMD-41844	non-amyloid	0.86	14.69	51.96	C1	4.909161868	102.679	C1	14.9021		0.59368	0.9332	Yes	improve	different	partial symmetry	twist sign
EMD-42114	non-amyloid	2.78	46.063	119.969	C1			Cnan			0.52702	0.52702	Excluded	equal	focus reconstruction
EMD-39712	non-amyloid	1.43	1.382	22.035	C1	1.382	22.035	C1	0		0.97988	0.97988	Yes	equal	deposited
EMD-37676	non-amyloid	8	91	6	C1	91	6	C1	0		0.8675	0.8675	Yes	equal	deposited
EMD-18832	non-amyloid	8.6	11.46	64.753	D2	11.46	64.753	C2	0		0.98295	0.98295	Yes	equal	deposited
EMD-18835	non-amyloid	9	11.46	64.753	D2	11.46	64.753	C2	0		0.98283	0.98283	Yes	equal	deposited
EMD-18836	non-amyloid	8.9	11.46	64.753	D2	11.46	64.753	C2	0		0.98285	0.98285	Yes	equal	deposited
EMD-18831	non-amyloid	8.5	11.46	64.753	D2	11.46	64.753	C2	0		0.98562	0.98562	Yes	equal	deposited
EMD-18824	non-amyloid	8.7	11.46	64.753	D2	11.46	64.753	C2	0		0.98477	0.98477	Yes	equal	deposited
EMD-18844	non-amyloid	8.4	5.88	146.976	D1	5.88	146.976	C1	0		0.98387	0.98387	Yes	equal	deposited
EMD-18838	non-amyloid	8.7	11.46	64.753	D2	11.46	64.753	C2	0		0.9838	0.9838	Yes	equal	deposited
EMD-18843	non-amyloid	8.9	5.88	146.976	D1	5.88	146.976	C1	0		0.98342	0.98342	Yes	equal	deposited
EMD-18837	non-amyloid	8.6	11.46	64.753	D2	11.46	64.753	C2	0		0.98459	0.98459	Yes	equal	deposited
EMD-18840	non-amyloid	8.3	11.46	64.753	D2	11.46	64.753	C2	0		0.98211	0.98211	Yes	equal	deposited
EMD-18845	non-amyloid	8.8	5.88	146.976	D1	5.88	146.976	C1	0		0.98354	0.98354	Yes	equal	deposited
EMD-18804	non-amyloid	8	11.46	64.753	D2	11.46	64.753	C2	0		0.98287	0.98287	Yes	equal	deposited
EMD-18802	non-amyloid	8.6	11.46	64.753	D2	11.46	64.753	C2	0		0.98436	0.98436	Yes	equal	deposited
EMD-18805	non-amyloid	9	11.46	64.753	D2	11.46	64.753	C2	0		0.9818	0.9818	Yes	equal	deposited
EMD-18785	non-amyloid	8.5	11.46	64.753	D2	11.46	64.753	C2	0		0.98145	0.98145	Yes	equal	deposited
EMD-18816	non-amyloid	8.8	11.46	64.753	D2	11.46	64.753	C2	0		0.98461	0.98461	Yes	equal	deposited
EMD-18855	non-amyloid	9.4	5.88	146.976	D1	5.88	146.976	C1	0		0.98487	0.98487	Yes	equal	deposited
EMD-18865	non-amyloid	8.5	5.88	146.976	D1	5.88	146.976	C1	0		0.98441	0.98441	Yes	equal	deposited
EMD-18858	non-amyloid	8.6	5.88	146.976	D1	5.88	146.976	C1	0		0.98365	0.98365	Yes	equal	deposited
EMD-18856	non-amyloid	8.7	5.88	146.976	D1	5.88	146.976	C1	0		0.98318	0.98318	Yes	equal	deposited
EMD-18862	non-amyloid	8.8	5.88	146.976	D1	5.88	146.976	C1	0		0.98269	0.98269	Yes	equal	deposited
EMD-18857	non-amyloid	8.5	5.88	146.976	D1	5.88	146.976	C1	0		0.98611	0.98611	Yes	equal	deposited
EMD-18863	non-amyloid	9.1	5.88	146.976	D1	5.88	146.976	C1	0		0.98191	0.98191	Yes	equal	deposited
EMD-18817	non-amyloid	8.8	11.46	64.753	D2	11.46	64.753	C2	0		0.98292	0.98292	Yes	equal	deposited
EMD-18823	non-amyloid	9.3	11.46	64.753	D2	11.46	64.753	C2	0		0.98298	0.98298	Yes	equal	deposited
EMD-18846	non-amyloid	8.9	5.88	146.976	D1	5.88	146.976	C1	0		0.98366	0.98366	Yes	equal	deposited
EMD-18854	non-amyloid	9.1	5.88	146.976	D1	5.88	146.976	C1	0		0.98423	0.98423	Yes	equal	deposited
EMD-18853	non-amyloid	8.9	5.88	146.976	D1	5.88	146.976	C1	0		0.9838	0.9838	Yes	equal	deposited
EMD-18849	non-amyloid	8.2	5.88	146.976	D1	5.88	146.976	C1	0		0.98379	0.98379	Yes	equal	deposited
EMD-18850	non-amyloid	8.7	5.88	146.976	D1	5.88	146.976	C1	0		0.98513	0.98513	Yes	equal	deposited
EMD-18847	non-amyloid	8.5	5.88	146.976	D1	5.88	146.976	C1	0		0.98497	0.98497	Yes	equal	deposited
EMD-18870	non-amyloid	9.1	5.88	146.976	D1	5.88	146.976	C1	0		0.98487	0.98487	Yes	equal	deposited
EMD-18869	non-amyloid	9	5.88	146.976	D1	5.88	146.976	C1	0		0.98393	0.98393	Yes	equal	deposited
EMD-18867	non-amyloid	8.2	5.88	146.976	D1	5.88	146.976	C1	0		0.98561	0.98561	Yes	equal	deposited
EMD-42918	non-amyloid	2.45	27.5	-166.6	C1	27.49741789	-166.627	C1	0.00776846		0.91945	0.9197	Yes	improve	adjusted decimals
EMD-42779	non-amyloid	3.01	18.2573	-72	D1	18.07590979	-71.9843	C1	0.181591		0.79486	0.82902	Yes	improve	adjusted decimals
EMD-40902	non-amyloid	2.84	14.675	26.146	C1			Cnan			0.73575	0.73575	Excluded	equal	xy-shifted
EMD-50025	non-amyloid	3.17	10.17	87.39	C1	10.15748602	87.3771	C1	0.0130227		0.86336	0.86578	Yes	improve	adjusted decimals
EMD-40903	non-amyloid	3.55	14.675	26.146	C1	14.675	26.146	C1	0		0.87199	0.87199	Yes	equal	deposited
EMD-19608	non-amyloid	2.65	31.65	-103.281	C1	31.65	-103.281	C1	0		0.92336	0.92336	Yes	equal	deposited
EMD-42938	non-amyloid	2.72	27.5	-166.6	C1	27.59327019	-166.552	C1	0.0942201		0.92466	0.92688	Yes	improve	adjusted decimals
EMD-40861	non-amyloid	3.26	14.675	26.146	C1	14.675	26.146	C1	0		0.85041	0.85041	Yes	equal	deposited
EMD-40901	non-amyloid	2.86	14.675	26.146	C1			Cnan			0.34209		Excluded	worse	xy-shifted
EMD-40942	non-amyloid	3.58	14.673	26.155	C1	14.673	26.155	C1	0		0.87426	0.87426	Yes	equal	deposited
EMD-40946	non-amyloid	3.97	14.673	26.155	C1	14.673	26.155	C1	0		0.91584	0.91584	Yes	equal	deposited
EMD-42939	non-amyloid	2.54	27.5	-166.6	C1	27.90000214	-167.036	C1	0.413548		0.82877	0.92633	Yes	improve	adjusted decimals
EMD-19885	non-amyloid	6.4	1.38	22.036	C1	1.354255067	22.0341	C1	0.0257591		0.84705	0.87742	Yes	improve	adjusted decimals
EMD-19737	non-amyloid	3.9	51	-108	D1	51.38294123	-108.877	C1	0.621139		0.70894	0.96811	Yes	improve	adjusted decimals
EMD-17131	non-amyloid	4.3	7.949	138.921	C1	7.949	138.921	C1	0		0.95171	0.95171	Yes	equal	deposited
EMD-19735	non-amyloid	3.7	51.2	-108.4	D1	51.18135735	-108.346	C1	0.0319484		0.86099	0.86108	Yes	improve	adjusted decimals
EMD-17125	non-amyloid	4.2	20.497	49.426	C3	20.497	49.426	Cc3	0		0.94472	0.94472	Yes	equal	deposited
EMD-19740	non-amyloid	4	46.7	-178.6	D2	46.62447156	-178.62	C2	0.0757459		0.818	0.81807	Yes	improve	adjusted decimals
EMD-19741	non-amyloid	4.1	47.2	-177.7	D2	47.2	-177.7	C2	0		0.76815	0.76815	Yes	equal	deposited
EMD-42088	non-amyloid	3.5	8.4	-148.9	C1	8.39	-148.91	C1	0.010148	z -> x	0.77164	0.77321	Yes	improve	adjusted decimals
EMD-17878	non-amyloid	2.52	7.8	115	C1	7.757360006	114.964	C1	0.043391		0.82853	0.83565	Yes	improve	adjusted decimals
EMD-42070	non-amyloid	3.6	16.7	59.3	D1	16.69	59.34	C1	0.0127843	z -> x	0.81091	0.81237	Yes	improve	adjusted decimals
EMD-17863	non-amyloid	2.7	7.76	115	C1	7.743983336	114.949	C1	0.0198064		0.83484	0.83531	Yes	improve	adjusted decimals
EMD-42075	non-amyloid	3.3	24	-43.1	D2	24	-43.11	C2	0.00392245	z -> x	0.80876	0.80905	Yes	improve	adjusted decimals
EMD-19563	non-amyloid	14	42.5	73.7	C1	42.5	73.7	C1	0		0.96559	0.96559	Yes	equal	deposited
EMD-17718	non-amyloid	2.92	10.449	100.7	C1	10.41841326	100.667	C1	0.0331005		0.91227	0.91598	Yes	improve	adjusted decimals
EMD-17386	non-amyloid	3.15	10.446	100.612	C1	10.43825116	100.617	C1	0.00787456		0.92802	0.92827	Yes	improve	adjusted decimals
EMD-17695	non-amyloid	2.75	10.449	100.7	C1	9.948401473	100.684	C1	0.500621		0.53816	0.8823	Yes	improve	adjusted decimals
EMD-17384	non-amyloid	2.51	9.977	100.683	C1	9.969775816	100.683	C1	0.00722545		0.89439	0.89464	Yes	improve	adjusted decimals
EMD-17683	non-amyloid	2.9	10.429	100.753	C1	10.41975226	100.737	C1	0.0105685		0.91792	0.91825	Yes	improve	adjusted decimals
EMD-17375	non-amyloid	2.99	10.433	100.7	C1	10.4382595	100.697	C1	0.00532999		0.9234	0.92375	Yes	improve	adjusted decimals
EMD-16844	non-amyloid	7.2	42.461	73.7308	C1	42.461	73.7308	C1	0		0.96156	0.96156	Yes	equal	deposited
EMD-19489	non-amyloid	5.4	1.4	22.03	C1	1.416860432	-22.0348	C1	19.8863		0.307	0.90622	Yes	improve	twist sign
EMD-35583	non-amyloid	3.2	17.4	-34.616	C1			Cnan			0.41153	0.41153	Excluded	equal	focus reconstruction
EMD-40918	non-amyloid	3.35	68	51	C2	67.89	51.24	C2	0.125694	z -> x	0.85367	0.87298	Yes	improve	adjusted decimals
EMD-40950	non-amyloid	3.3	66	48	C1	66	48	C1	0		0.93286	0.93286	Yes	equal	deposited
EMD-28957	non-amyloid	3	13.44	32.62	C1	13.43244123	32.6242	C1	0.00767621		0.87327	0.87356	Yes	improve	adjusted decimals
EMD-18119	non-amyloid	3.22	15.403	-39.879	C1	15.403	-39.879	C1	0		0.96305	0.96305	Yes	equal	deposited
EMD-41583	non-amyloid	2.5	28.1	-167	C1	28.1	-167	C1	0	z -> x	0.84309	0.84309	Yes	equal	deposited
EMD-41584	non-amyloid	3	28.1	-167	C1	28.1	-167	C1	0	z -> x	0.84221	0.84221	Yes	equal	deposited
EMD-41442	non-amyloid	3.14	10	92	C1	10.02804444	91.9277	C1	0.0361915		0.92382	0.93252	Yes	improve	adjusted decimals
EMD-45563	non-amyloid	2.8	28.266	-167.687	C1	27.3967217	-167.236	C1	0.874322		0.579515	0.695647	Yes	improve	adjusted decimals
EMD-45566	non-amyloid	2.7	27.44	-167.32	C1	27.37370824	-167.012	C1	0.0945744		0.710408	0.707901	Yes	equal	deposited
EMD-44013	non-amyloid	2.98	27.6	-166.66	C1	27.51926155	-166.408	C1	0.12592		0.950096	0.957634	Yes	equal	deposited
EMD-45564	non-amyloid	2.7	27.758	-167.078	C1	27.39917501	-167.278	C1	0.361072		0.688566	0.730954	Yes	equal	deposited
EMD-48243	non-amyloid	3.06	27.6	-166.66	C1	27.42418404	-166.666	C1	0.175831		0.695791	0.707213	Yes	equal	deposited
EMD-48238	non-amyloid	2.97	27.6	-166.66	C1	27.50648511	-166.375	C1	0.14221		0.659902	0.670672	Yes	equal	deposited
EMD-19960	non-amyloid	2.6	15.52	-39.86	C1	15.5181946	-39.8525	C1	0.00336316		0.9186	0.918623	Yes	equal	deposited
EMD-19990	non-amyloid	2.38	15.282	-39.953	C1	15.28772338	-39.9426	C1	0.00705488		0.907453	0.907427	Yes	equal	deposited
EMD-19961	non-amyloid	2.37	5.4	107.9	C1	5.39753699	107.9	C1	0.00246301		0.916362	0.916725	Yes	equal	deposited
EMD-45164	non-amyloid	3.4	37.062	25.75	C6	37.08184126	25.7	C6	0.0429864		0.775827	0.778653	Yes	equal	deposited
EMD-39905	non-amyloid	3.32	27.4	-166.69	C1	27.65195568	-166.413	C1	0.296433		0.957552	0.954449	Yes	equal	deposited
EMD-38862	amyloid	3.2	2.408	179.669	C1	2.41140479	179.679	C1	0.00570808		0.873592	0.880149	Yes	equal	deposited
EMD-38863	amyloid	2.8	2.415	179.666	C1	2.413651896	179.662	C1	0.00209273		0.886317	0.884056	Yes	equal	deposited
EMD-39896	non-amyloid	3.19	27.3	-166.66	C1	27.73197079	-166.601	C1	0.433404		0.788705	0.937803	Yes	equal	deposited
EMD-60135	non-amyloid	4.25	27.3	-166.66	C1	27.43376442	-166.542	C1	0.138331		0.950629	0.956414	Yes	equal	deposited
EMD-39904	non-amyloid	4.28	27.71	-166.8	C1	27.72427791	-166.529	C1	0.154928		0.955286	0.947225	Yes	equal	deposited
EMD-39906	non-amyloid	3.02	27.71	-166.8	C1	27.70336768	-166.5	C1	0.180712		0.961925	0.942029	Yes	equal	deposited
EMD-46565	non-amyloid	2.9	16	56	C1	15.66331094	54.8927	C1	0.57189		0.724275	0.887453	Yes	improve	adjusted decimals
EMD-19731	non-amyloid	3.1	4.328	23.27	C2	4.326879293	23.2874	C2	0.00927589		0.786374	0.866687	Yes	equal	deposited
EMD-19732	non-amyloid	3.79	5.821	20.78	C3	5.813917981	20.7751	C3	0.00756389		0.900679	0.898666	Yes	equal	deposited
EMD-46946	non-amyloid	3.3	16	178	C1	16.22003716	178.292	C1	0.233635		0.77139	0.857063	Yes	equal	deposited
EMD-51188	non-amyloid	3.2	27.3	56.13	C1	27.84310139	55.8334	C1	0.559372		0.607513	0.59448	Yes	equal	deposited
EMD-51185	non-amyloid	4	23.87	57.53	C2	24.01737527	58.3304	C1	0.387068		0.666207	0.66732	Yes	equal	deposited
EMD-43577	non-amyloid	2.6	9.1	157.5	C1	9.129235226	157.5	C1	0.0292352		0.934777	0.966619	Yes	equal	deposited
EMD-43580	non-amyloid	2.7	9.3	157.5	C1	9.283122603	157.46	C1	0.0359891		0.906607	0.966643	Yes	equal	deposited
EMD-51189	non-amyloid	3.04	27.3	56.13	C1	27.95157892	55.7164	C1	0.676567		0.568442	0.560622	Yes	equal	deposited
EMD-43581	non-amyloid	2.6	16.1	-41.2	C2	16.13989895	-41.1623	C2	0.0483696		0.936345	0.969868	Yes	equal	deposited
EMD-48478	non-amyloid	3.5	13.366	28.094	C5	13.35581046	28.1018	C5	0.0105558		0.866581	0.866501	Yes	equal	deposited
EMD-61322	amyloid	3.18	2.397	179.602	C1	2.393333309	179.608	C1	0.00430418		0.855034	0.854145	Yes	equal	deposited
EMD-19761	non-amyloid	4.2	15.4	59.2	C1	15.33945869	59.2913	C1	0.072017		0.926548	0.926526	Yes	equal	deposited
EMD-61321	amyloid	3.39	4.82	-1.91	C1	4.84882214	-1.92674	C1	0.0297087		0.861027	0.866589	Yes	equal	deposited
EMD-51187	non-amyloid	3.08	27.3	56.13	C1	28.01581448	55.4393	C1	0.778093		0.571379	0.570675	Yes	equal	deposited
EMD-51186	non-amyloid	3.6	24.55	57.27	C2	24.98586668	58.024	C1	0.552755		0.601238	0.608165	Yes	equal	deposited
EMD-43579	non-amyloid	2.5	16.1	-41.1	C2	16.0484825	-41.0706	C2	0.0553229		0.923966	0.96875	Yes	equal	deposited
EMD-46870	amyloid	3.1	2.375	179.5	C1	2.384970952	179.5	C1	0.00997095		0.964835	0.927892	Yes	equal	deposited
EMD-46911	amyloid	3.17	4.752	-0.86	C1	4.751907396	-0.867277	C1	0.00534374		0.971379	0.97042	Yes	equal	deposited
EMD-46885	amyloid	3.2	4.751	-0.859	C1	4.745471944	-0.869115	C1	0.00897985		0.970117	0.966612	Yes	equal	deposited
EMD-19168	non-amyloid	2.54	5.641	107.922	C1	5.645462159	107.9	C1	0.0114906		0.920729	0.918203	Yes	equal	deposited
EMD-19112	non-amyloid	2.61	5.188	106.047	C1	5.174465665	106.044	C1	0.0135813		0.929354	0.926885	Yes	equal	deposited
EMD-48226	non-amyloid	3.22	41.77	17.9	C6	41.7621863	17.9062	C6	0.00789768		0.940484	0.940524	Yes	equal	deposited
EMD-51935	non-amyloid	2.3	3.178	12.094	C2	3.177702318	12.0936	C2	0.000351775		0.968626	0.96831	Yes	equal	deposited
EMD-43087	non-amyloid	3.58	28	-167	C1	28.2613481	-166.55	C1	0.304304		0.88948	0.939188	Yes	equal	deposited
EMD-42886	amyloid	3	2.39	179.43	C1	2.393333317	-179.45	C1	0.299861		0.566791	0.885812	Yes	improve	twist sign
EMD-51884	amyloid	2.48	2.43	179.474	C1	2.424726913	179.476	C1	0.00533393		0.944969	0.965028	Yes	equal	deposited
EMD-51886	amyloid	2.72	2.42	179.393	C1	2.430541967	179.385	C1	0.0109084		0.939021	0.959533	Yes	equal	deposited
EMD-50089	non-amyloid	2.9	17.09	33.24	C6	17.08093441	-26.7601	C6	0.00906593		0.466385	0.409059	Yes	equal	deposited
EMD-42930	non-amyloid	2.95	3.203	21.18	C1	3.202154478	21.179	C1	0.00105389		0.975708	0.975555	Yes	equal	deposited
EMD-45464	amyloid	3.2	4.76	-1.35	C1	4.76000148	-1.3593	C1	0.00443455		0.815038	0.814977	Yes	equal	deposited
EMD-45465	amyloid	3.3	4.76	-1.42	C1	4.760241647	-1.43222	C1	0.00662159		0.805903	0.805794	Yes	equal	deposited
EMD-42931	non-amyloid	3.01	3.028	20.047	C1	3.028872815	20.0312	C1	0.009865		0.886719	0.973366	Yes	equal	deposited
EMD-42922	non-amyloid	3.53	3.04	20	C1	3.034874377	20	C1	0.00512563		0.9687	0.968884	Yes	equal	deposited
EMD-42926	non-amyloid	4.27	3.15	-20.65	C1	3.139495684	-20.65	C1	0.0105043		0.9592	0.964227	Yes	equal	deposited
EMD-42928	non-amyloid	4.35	3.21	21.19	C1	3.205693434	21.2075	C1	0.00964601		0.970038	0.97142	Yes	equal	deposited
EMD-42929	non-amyloid	4.35	3.14	-20.65	C1	3.158183629	-20.6484	C1	0.0182009		0.96774	0.973904	Yes	equal	deposited
EMD-42927	non-amyloid	4.2	3.04	20.05	C1	3.034331051	20.0531	C1	0.00588223		0.972174	0.971367	Yes	equal	deposited
EMD-42923	non-amyloid	3.5	3.22	21.15	C1	3.21882874	21.1473	C1	0.00157456		0.969527	0.968713	Yes	equal	deposited
EMD-42925	non-amyloid	5.78	3.17	20.83	C1	3.167399405	20.8369	C1	0.00424154		0.972034	0.972551	Yes	equal	deposited
EMD-50587	amyloid	2.64	4.88	-0.46	C1	4.888866025	-0.483708	C1	0.0159649		0.964203	0.92377	Yes	equal	deposited
EMD-18883	amyloid	2.8	4.78	-1.4	C1	4.786666661	-1.50925	C1	0.0295151		0.698529	0.69856	Yes	equal	deposited
EMD-38069	amyloid	3.47	4.83	-0.702	C1	4.828016525	-0.713637	C1	0.00659952		0.957298	0.956655	Yes	equal	deposited
EMD-52014	amyloid	3	2.38	179.5	C1	2.377433634	179.5	C1	0.00256637		0.911773	0.933519	Yes	equal	deposited
EMD-43830	non-amyloid	3.26	5.03	65.4	C1	5.040381645	65.3864	C1	0.0123544		0.861715	0.864696	Yes	equal	deposited
EMD-50023	amyloid	2.9	2.39	179.6	C1	2.385513563	179.57	C1	0.0183399		0.796172	0.798368	Yes	equal	deposited
EMD-37996	non-amyloid	4	24.5	156.03	C1	24.44235671	155.992	C1	0.0584399		0.959294	0.96069	Yes	equal	deposited
EMD-47020	amyloid	2.8	4.779	-0.2913	C1	4.785212397	-0.310454	C1	0.0095738		0.957097	0.937188	Yes	equal	deposited
EMD-50318	non-amyloid	3.8	1.61	122.8	C1	1.534842593	120.927	C1	0.330227		0.445503	0.426088	Yes	equal	deposited
EMD-47021	amyloid	2.8	4.779	-0.2913	C1	4.785212397	-0.310454	C1	0.0095738		0.957097	0.937188	Yes	equal	deposited
EMD-38892	non-amyloid	3.8	27.464	104.141	C1	27.46508853	104.141	C1	0.00109018		0.961687	0.961685	Yes	equal	deposited
EMD-38898	non-amyloid	2.61	11.137	102.047	C1	11.13757813	102.046	C1	0.000667824		0.952322	0.952303	Yes	equal	deposited
EMD-38900	non-amyloid	3.46	28.016	103.969	C1	28.01216045	103.969	C1	0.00384226		0.961206	0.961105	Yes	equal	deposited
EMD-46937	amyloid	3.71	2.41	179.574	C1	2.412626772	179.573	C1	0.00266193		0.966741	0.962307	Yes	equal	deposited
EMD-50319	non-amyloid	3.8	1.61	122.8	C1	1.564634333	122.92	C1	0.0499614		0.662699	0.896196	Yes	improve	adjusted decimals
EMD-18700	non-amyloid	2.03	5.433	107.947	C1	5.435167673	107.9	C1	0.0310862		0.930511	0.931587	Yes	equal	deposited
EMD-35460	amyloid	3.11	4.88	-1.079	C1	4.887478352	-1.1089	C1	0.0111161		0.915103	0.90603	Yes	equal	deposited
EMD-35459	amyloid	2.97	4.87	-1.058	C1	4.869740633	-1.08798	C1	0.0102201		0.917827	0.916438	Yes	equal	deposited
EMD-42350	amyloid	3.9	4.8	-1.076	C2	4.74194626	-1.23533	C2	0.134911		0.841789	0.82477	Yes	equal	deposited
EMD-47180	non-amyloid	3.3	27.557	-167.181	C1	27.54135038	-167.171	C1	0.0157965		0.964404	0.962061	Yes	equal	deposited
EMD-47179	non-amyloid	3.4	27.557	-166.9	C1	27.54947786	-166.896	C1	0.00757674		0.964793	0.963876	Yes	equal	deposited
EMD-18588	non-amyloid	2.4	9.242	92.36	C1	9.23238051	92.3168	C1	0.0148249		0.919812	0.916171	Yes	equal	deposited
EMD-19865	non-amyloid	3	6.54	-157	C3	6.533278677	-36.9971	C3	0.00682763		0.923068	0.925916	Yes	equal	deposited
EMD-19866	non-amyloid	3	4.04	-34.45	C2	4.035345495	-34.4284	C2	0.0102828		0.823279	0.921575	Yes	equal	deposited
EMD-18593	non-amyloid	2.63	11.25	84	C1	11.24564468	84.0389	C1	0.00974739		0.976212	0.976124	Yes	equal	deposited
EMD-43278	non-amyloid	2.7	40.86	-40.83	C6	40.88218928	19.1948	C6	0.0273678		0.917208	0.919192	Yes	equal	deposited
EMD-46417	amyloid	3	2.38	179.46	C1	2.377595334	179.441	C1	0.0026814		0.859951	0.852651	Yes	equal	deposited
EMD-60394	non-amyloid	3.32	34.2	-18.4	C9	34.25704162	-18.4113	C9	0.0570879		0.959346	0.963102	Yes	equal	deposited
EMD-46420	amyloid	2.9	4.78	-1.08	C1	4.776490196	-1.09878	C1	0.00867606		0.925915	0.928605	Yes	equal	deposited
EMD-46424	amyloid	3.3	4.77	-1.74	C1	4.757709421	-1.76092	C1	0.0145962		0.926021	0.932693	Yes	equal	deposited
EMD-46422	amyloid	2.6	2.39	179.44	C1	2.386631431	179.44	C1	0.00337046		0.869454	0.873316	Yes	equal	deposited
EMD-37443	non-amyloid	2.94	14.584	83.437	C1	14.58218717	83.435	C1	0.00193857		0.960717	0.960808	Yes	equal	deposited
EMD-18429	non-amyloid	6.7	7.48	-21.7	C4	7.380828804	21.7553	C4	5.19178		0.490547	0.902799	Yes	improve	twist sign
EMD-18427	non-amyloid	7	4.09	77.7	C2	4.086678024	-77.7091	C2	3.32368		0.315003	0.879131	Yes	improve	twist sign
EMD-18435	non-amyloid	7.8	2.73	82	C2	3.011592067	-83.0328	C2	1.95193		0.566714	0.537731	Yes	equal	deposited
EMD-18318	non-amyloid	3.74	2.37208	-75.8601	C1	2.373432592	-75.8581	C1	0.00231945		0.878554	0.878113	Yes	equal	deposited
EMD-18663	amyloid	2.8	4.78	-1	C1	4.77230592	-1.01524	C1	0.00947624		0.852836	0.852212	Yes	equal	deposited
EMD-18420	non-amyloid	7	2.1	43.5	C1	2.102844234	43.4993	C1	0.00292363		0.932962	0.933197	Yes	equal	deposited
EMD-18434	non-amyloid	6.7	6.06	-17.6	C4	6.084245721	17.6532	C4	4.65844		0.512151	0.90871	Yes	improve	twist sign
EMD-18321	non-amyloid	3.78	2.15543	68.5072	C1	2.152152606	68.5067	C1	0.00332275		0.753622	0.75511	Yes	equal	deposited
EMD-18433	non-amyloid	7	6.03	-17.6	C4	6.052550151	17.5634	C4	4.61855		0.56356	0.906237	Yes	improve	twist sign
EMD-18431	non-amyloid	6.7	3.34	80.3	C2	3.3318683	-80.2796	C2	2.55569		0.512471	0.906916	Yes	equal	deposited
EMD-18421	non-amyloid	7.1	1.96	133.5	C1	1.974649276	133.503	C1	0.0148633		0.925453	0.927271	Yes	equal	deposited
EMD-18669	amyloid	3.26	4.78	-1.22	C1	4.771251753	-1.19174	C1	0.0125222		0.864879	0.863342	Yes	equal	deposited
EMD-51325	amyloid	3.36	4.79	-0.77	C1	4.784743923	-0.769437	C1	0.00525925		0.962112	0.953009	Yes	equal	deposited
EMD-60262	amyloid	2.9	4.80877	-0.778114	C1	4.78666654	-0.790011	C2	0.023237		0.897917	0.873047	Yes	equal	deposited
EMD-18384	non-amyloid	5.1	1.79	124.4	C1	1.813718043	124.401	C1	0.0237295		0.934872	0.945476	Yes	equal	deposited
EMD-38106	amyloid	2.7	2.40104	-179.243	C1	2.393333333	-179.22	C1	0.0143835		0.840052	0.831822	Yes	equal	deposited
EMD-51319	amyloid	2.81	4.8	-0.63	C1	4.78666663	-0.636456	C1	0.0137492		0.962601	0.955907	Yes	equal	deposited
EMD-60232	amyloid	3.5	4.79997	-0.861471	C1	4.786666641	-0.866131	C1	0.0135908		0.916585	0.900458	Yes	equal	deposited
EMD-38105	amyloid	3.5	2.42418	-179.346	C1	2.422412178	-179.338	C1	0.00383525		0.941246	0.941874	Yes	equal	deposited
EMD-38104	amyloid	3	2.40454	-179.38	C1	2.40526808	-179.38	C1	0.000729181		0.919345	0.918683	Yes	equal	deposited
EMD-45588	amyloid	2.97	2.369	179.49	C1	2.366775776	179.479	C1	0.00399723		0.784078	0.783311	Yes	equal	deposited
EMD-51320	amyloid	2.26	4.76	-1.18	C1	4.759360071	-1.18187	C1	0.00117547		0.95771	0.956745	Yes	equal	deposited
EMD-60231	amyloid	3.1	2.40347	-179.337	C1	2.405732248	-179.338	C1	0.00227481		0.885966	0.882539	Yes	equal	deposited
EMD-18322	non-amyloid	3.67	2.15996	85.4948	C1	2.154609768	85.4947	C1	0.00534949		0.733506	0.74015	Yes	equal	deposited
EMD-18319	non-amyloid	3.67	2.44039	-75.835	C1	2.435123552	-75.8387	C1	0.00622174		0.796169	0.793984	Yes	equal	deposited
EMD-45589	amyloid	2.69	2.376	179.51	C1	2.374095629	179.498	C1	0.00417801		0.799396	0.797623	Yes	equal	deposited
EMD-38107	amyloid	2.7	2.40476	-179.26	C1	2.405312561	-179.258	C1	0.000951936		0.930356	0.930245	Yes	equal	deposited
EMD-60226	amyloid	3.4	2.40514	-179.403	C1	2.414796516	-179.401	C1	0.0096795		0.889228	0.873589	Yes	equal	deposited
EMD-19051	non-amyloid	3.4	15.8	56	C1	15.66867503	55.9605	C1	0.131503		0.862796	0.888374	Yes	equal	deposited
EMD-60712	non-amyloid	3.6	39	40	C3	40.86794051	38.8158	C3	1.87866		0.617913	0.878741	Yes	improve	interchanged values
EMD-19050	non-amyloid	3.2	16.2	56.3	C1	16.31922441	56.7592	C1	0.153735		0.71734	0.849896	Yes	equal	deposited
EMD-18570	amyloid	2.5	2.44	179.43	C1	2.437506563	179.417	C1	0.00580738		0.95092	0.952909	Yes	equal	deposited
EMD-42463	amyloid	2.31	2.38	179.46	C1	2.37487276	179.456	C1	0.00545916		0.963734	0.95203	Yes	equal	deposited
EMD-45500	non-amyloid	2.22	4.778	65.923	C1	4.778050728	65.9225	C1	0.000284085		0.962961	0.962865	Yes	equal	deposited
EMD-37199	amyloid	3.4	2.389	178.48	C1	2.393333193	178.47	C1	0.00536028		0.961212	0.947699	Yes	equal	deposited
EMD-37197	amyloid	3.5	4.81	-1.91	C1	4.819462356	-1.96514	C1	0.0266752		0.930506	0.948379	Yes	equal	deposited
EMD-37195	amyloid	3.3	2.396	178.54	C1	2.393333314	178.552	C1	0.00444419		0.953386	0.959055	Yes	equal	deposited
EMD-37198	amyloid	3	2.39	178.48	C1	2.393333082	178.473	C1	0.00386995		0.958734	0.947087	Yes	equal	deposited
EMD-37200	amyloid	3.7	4.81	-1.92	C1	4.786666664	-1.92774	C1	0.0236391		0.959513	0.928731	Yes	equal	deposited
EMD-45005	amyloid	2.7	2.39	179.45	C1	2.39333301	179.406	C1	0.0178345		0.820506	0.823884	Yes	equal	deposited
EMD-17729	non-amyloid	2.52	2.782	-164.175	C1	2.787248093	-164.179	C1	0.00552245		0.926434	0.924531	Yes	equal	deposited
EMD-45007	amyloid	3	4.81	-1.08	C1	4.786666665	-1.1254	C1	0.033815		0.81533	0.808799	Yes	equal	deposited
EMD-38695	non-amyloid	3.4	6.91	56.16	C1	7.055993417	56.1339	C1	0.146633		0.918174	0.885732	Yes	equal	deposited
EMD-45009	amyloid	3.2	4.77	-1.04	C1	4.786666655	-1.11129	C1	0.0409555		0.778715	0.784124	Yes	equal	deposited
EMD-37170	amyloid	3.3	2.39	178.44	C1	2.393333249	178.424	C1	0.00592365		0.93788	0.927405	Yes	equal	deposited
EMD-45979	amyloid	3.2	4.85	-1.43	C1	4.850337731	-1.43222	C1	0.0013537		0.973435	0.973142	Yes	equal	deposited
EMD-45008	amyloid	3.1	2.37	179.5	C1	2.390960901	179.423	C1	0.040789		0.782202	0.800125	Yes	equal	deposited
EMD-50271	amyloid	3.9	4.9162	-0.7351	C1	4.916376805	-0.835758	C1	0.0461392		0.844782	0.836541	Yes	equal	deposited
EMD-43835	non-amyloid	3.5	4.95	-3.578	C2	4.947057515	-3.55	C2	0.00789292		0.926242	0.926158	Yes	equal	deposited
EMD-36930	non-amyloid	13	63.3	-25.6	C10	64.34390214	9.89807	C10	1.04976		0.965496	0.939891	Yes	equal	deposited
EMD-36912	non-amyloid	15.9	31.3	-134.3	C1	30.5533775	-133.614	C1	0.788199		0.992139	0.982454	Yes	equal	deposited
EMD-36910	non-amyloid	16.4	22.8	-98.4	C1	13.32201463	-106.454	C1	9.71434		0.97601	0.772022	Yes	equal	deposited
EMD-41279	non-amyloid	4.43	27.43	-167.23	C1	27.24329803	-167.258	C1	0.186796		0.885103	0.888204	Yes	equal	deposited
EMD-41273	non-amyloid	3.98	27.48	-167.22	C1	27.31981555	-167.113	C1	0.16221		0.879855	0.88073	Yes	equal	deposited
EMD-36932	non-amyloid	12.6	63.3	-23.3	C11	63.59140935	42.0182	C1	0.292841		0.961947	0.959941	Yes	equal	deposited
EMD-36927	non-amyloid	11	31.9	-30.9	C5	31.71268722	-30.9735	C5	0.187931		0.955493	0.953542	Yes	equal	deposited
EMD-60346	non-amyloid	2.97	21	85.85	C1	20.81230485	85.0736	C2	0.534841		0.937386	0.683272	Yes	equal	deposited
EMD-19822	non-amyloid	3.85	5.33	133.61	D1	5.322891209	133.577	C1	0.0360813		0.762682	0.832469	Yes	equal	deposited
EMD-18308	non-amyloid	3.35	5.044	-136.5	D1	5.044530157	-136.518	C1	0.0164883		0.716984	0.801963	Yes	equal	deposited
EMD-45639	amyloid	2.04	2.42	179.45	C1	2.416675869	179.442	C1	0.00504488		0.96024	0.952207	Yes	equal	deposited
EMD-18310	non-amyloid	3.61	5.408	133.595	D1	5.401192607	133.59	C1	0.114736		0.770178	0.776415	Yes	equal	deposited
EMD-50621	amyloid	2.9	4.96	-1.92	C1	4.964357325	-1.91725	C1	0.00451852		0.736929	0.739994	Yes	equal	deposited
EMD-18309	non-amyloid	3.86	14.547	-83.25	D3	14.53845963	36.7511	C3	0.00859824		0.81586	0.816443	Yes	equal	deposited
EMD-50628	amyloid	2.75	4.98	-1.83	C1	4.989663278	-1.86874	C1	0.0145454		0.785308	0.800045	Yes	equal	deposited
EMD-18990	amyloid	3	2.405	179.44	C1	2.399901966	179.444	C1	0.00535876		0.967419	0.954167	Yes	equal	deposited
EMD-19962	non-amyloid	3.33	5.46	107.91	C1	5.456017117	107.895	C1	0.00801219		0.749454	0.748727	Yes	equal	deposited
EMD-60637	amyloid	3.1	2.41	179.6	C1	2.408892028	179.66	C1	0.0238901		0.866989	0.945983	Yes	equal	deposited
EMD-19905	non-amyloid	3.23	5.49	107.95	C1	5.493082623	107.951	C1	0.00309941		0.804156	0.804609	Yes	equal	deposited
EMD-50270	amyloid	3.6	4.9158	-0.7425	C1	4.917371844	-0.859614	C1	0.0636005		0.861103	0.852265	Yes	equal	deposited
EMD-19943	non-amyloid	3.06	5.45	107.91	C1	5.443346601	107.875	C1	0.0176431		0.68073	0.68399	Yes	equal	deposited
EMD-50888	amyloid	2.23	2.37	179.5	C1	2.365368706	179.498	C1	0.00490711		0.877369	0.87928	Yes	equal	deposited
EMD-50860	amyloid	2.86	4.82	-0.8	C2	4.786666652	-0.808053	C2	0.0334558		0.910519	0.842978	Yes	equal	deposited
EMD-19849	amyloid	3.3	4.76	-1.07	C1	4.77377265	-1.074	C1	0.0139369		0.969689	0.941999	Yes	equal	deposited
EMD-19846	amyloid	2.8	2.37	179.4	C1	2.372004532	179.397	C1	0.00259113		0.969421	0.96697	Yes	equal	deposited
EMD-17730	non-amyloid	2.98	2.782	-164.175	C1	2.784339289	-164.18	C1	0.00335795		0.770458	0.770761	Yes	equal	deposited
EMD-19852	amyloid	2.3	4.76	-0.88	C3	4.74740522	-0.878542	C3	0.0126211		0.953001	0.924214	Yes	equal	deposited
EMD-45565	non-amyloid	3	27.38	167.88	C1	27.41190769	-166.931	C1	5.2033		0.548509	0.69019	Yes	improve	twist sign
EMD-60132	non-amyloid	3.54	27.325	-166.693	C1	27.43	-166.7	C1	0.105032		0.879067	0.918896	Yes	equal	deposited
EMD-51491	non-amyloid	2.5	2.76	-167.2	C1	27.56256856	-167.191	C1	24.8026		0.124543	0.914846	Yes	improve	wrong value	value is wrong in paper
EMD-46977	non-amyloid	5.6	16.11	177.9	C1	16.11	177.9	C1	0		0.754031	0.754031	Yes	equal	deposited
EMD-46599	amyloid	3.3	4.68	-4.22	C2	4.68	-4.23	C2	0.00171918		0.959725	0.959725	Yes	equal	deposited
EMD-60659	non-amyloid	3.5	12.41	134.79	C1	12.40322253	-134.064	C1	13.1676		0.572653	0.88578	Yes	improve	twist sign
EMD-46909	amyloid	3.53	4.755	-0.871	C1	2.384988962	179.573	C1	63.9373		0.967518	0.909127	Yes	equal	different	partial symmetry
EMD-46904	amyloid	2.71	4.749	-0.814	C1	2.375	179.593	C1	74.3345		0.851512	0.874272	Yes	equal	different	partial symmetry
EMD-43188	non-amyloid	3.6	109.86	53.33	C1	27.4413476	-166.55	C1	86.1997		0.191582	0.701938	Yes	improve	wrong value
EMD-45135	non-amyloid	3.4	27.5	166.77	C1	27.29924355	-166.872	C1	6.07141		0.355342	0.937666	Yes	improve	twist sign
EMD-44477	non-amyloid	3.4	39.9	31.6	D2	39.9	31.6	C2	0		0.697498	0.697498	Yes	equal	deposited
EMD-38202	non-amyloid	3.5	38.3	40.7	C3	38.2577779	-40.9908	C3	11.8591		0.594473	0.880285	Yes	improve	twist sign
EMD-43640	non-amyloid	5.5	30	60	C2	30	-60	C1	19.2078		0.415082	0.827305	Yes	improve	twist sign
EMD-38097	amyloid	3	2.4056	-179.334	C1	2.38	-179.34	C1	0.0257547		0.739148	0.739148	Yes	equal	deposited
EMD-42932	amyloid	2.72	2.72	3.025	C1	3.98658005	20.0372	C1	11.6331		0.143725	0.968301	Yes	improve	wrong value
EMD-43868	non-amyloid	4.1	111.12	-0.3	C1	5.067152945	65.4164	C1	117.687		0.882472	0.815281	Yes	equal	different	partial symmetry
EMD-60657	non-amyloid	3.51	12.33	78.06	C1	12.32948803	-78.0086	C1	29.6353		0.465093	0.863624	Yes	improve	twist sign
EMD-43829	non-amyloid	3.4	110.25	-0.61	C1	10.03183907	130.833	C1	115.437		0.805071	0.740658	Yes	equal	different	partial symmetry
EMD-60656	non-amyloid	3.22	11.54	75.13	C1	11.54117399	-75.1447	C1	29.3604		0.349904	0.844355	Yes	improve	twist sign
EMD-47092	amyloid	4.41	4.82	-0.93	C2	4.82	-0.93	C2	0		0.964733	0.964733	Yes	equal	deposited
EMD-43585	non-amyloid	4.24	43.22	-18.56	C14	43.22	18.56	C14	5.98583		0.738916	0.968074	Yes	improve	twist sign
EMD-45610	non-amyloid	3.2	0.692	153.94	C1	0.692	153.94	C1	0		0.919207	0.919207	Yes	equal	deposited
EMD-19863	non-amyloid	5.5	2.53	62.4	C1	2.493055266	-62.4121	C1	43.2797		0.535393	0.926074	Yes	improve	twist sign
EMD-19864	non-amyloid	6.4	2.13	53.15	C1	2.131135821	-53.1463	C1	61.4262		0.510376	0.932992	Yes	improve	twist sign
EMD-45130	amyloid	2.31	4.69	2.58	C1	4.69	2.58	C1	0		0.691326	0.691326	Yes	equal	deposited
EMD-50803	non-amyloid	3.2	2.86924	14.732	C1	2.858820848	-14.734	C1	86.6196		0.0535287	0.816676	Yes	improve	twist sign
EMD-42294	amyloid	3.1	4.84	-0.84	C1	2.393324079	179.5	C1	45.0872		0.746275	0.728665	Yes	equal	different	partial symmetry
EMD-18430	non-amyloid	6.6	1.76	84.9	C1	1.751399564	-84.8846	C1	14.9861		0.573482	0.900218	Yes	improve	twist sign
EMD-44636	non-amyloid	3	1.162	46.52	C2	1.162	46.52	C2	0		0.963073	0.963073	Yes	equal	deposited
EMD-18428	non-amyloid	6.3	1.96	-95.7	C1	1.952709999	95.7513	C1	14.9396		0.471137	0.898982	Yes	improve	twist sign
EMD-44637	non-amyloid	2.8	1.312	63.37	C2	1.312	63.37	C2	0		0.961817	0.961817	Yes	equal	deposited
EMD-18426	non-amyloid	6.9	2.18	83.4	C1	2.188499219	-83.4361	C1	14.4217		0.375668	0.876522	Yes	improve	twist sign
EMD-18432	non-amyloid	6.6	1.57	-94.6	C1	1.584022392	94.634	C1	14.9464		0.587403	0.908569	Yes	improve	twist sign
EMD-38108	amyloid	3	4.80805	1.37857	C1	2.404520612	-179.306	C1	56.1378		0.909287	0.911407	Yes	equal	different	partial symmetry
EMD-35972	amyloid	2.5	4.77	-2.17	C1	2.387681619	178.915	C1	44.1813		0.801737	0.635301	Yes	equal	different	partial symmetry
EMD-38103	amyloid	3.4	4.79952	1.60397	C1	2.399570295	-179.2	C1	55.9937		0.940638	0.94202	Yes	equal	different	partial symmetry
EMD-31367	non-amyloid	2.9	3.49	-16.82	C1	3.502732132	-26.8347	C1	12.8501		0.0395603	0.817752	Yes	improve	paper mismatch
EMD-50272	amyloid	3.9	4.9058	-0.7381	C1	4.9058	-0.7381	C1	0		0.809927	0.809927	Yes	equal	deposited
EMD-17678	non-amyloid	2.35	2.782	164.175	C1	2.782	-164.175	C1	12.6251		0.222127	0.441286	Yes	improve	twist sign
EMD-60959	non-amyloid	2.08	65.305	4.801	C1	4.800305494	65.3044	C1	70.3112		0.481887	0.970543	Yes	improve	interchanged values
EMD-36909	non-amyloid	15.5	22.3	-100	C1	22.3	-100	C1	0		0.969457	0.969457	Yes	equal	deposited
EMD-41274	non-amyloid	3.84	17.49	-167.25	C1	27.31799353	-167.139	C1	9.82803		0.476874	0.88715	Yes	improve	wrong value
EMD-36911	non-amyloid	16.8	30.6	-137.2	C1	30.6	-137.2	C1	0		0.991059	0.991059	Yes	equal	deposited
EMD-19758	non-amyloid	3.39	13.241	28.983	C1	2.646527837	-66.1853	C1	23.0766		0.885723	0.89289	Yes	improve	paper mismatch	twist sign
EMD-44391	non-amyloid	8.1	36.1	101.9	C1	109.06	-29.63	C1	73.7957		0.639244	0.723737	Yes	improve	interchanged values	twist sign
EMD-50814	microtubule	20	27.5	162	C1	27.5	162	C1	0		0.974734	0.974734	Yes	improve	twist sign
EMD-50845	microtubule	20	27.5	162	C1	26.12	-164.09	C1	3.99417		0.765112	0.973754	Yes	improve	twist sign
EMD-61989	amyloid	3.6	2.4	179.59	C1	2.393332728834892	179.586	C1	0.00706517		0.945117	0.958441	Yes	equal	deposited
EMD-47002	amyloid	3.2	4.83	-0.7	C1	4.823206079243351	-0.655767	C1	0.0164343		0.886275	0.882919	Yes	equal	deposited
EMD-61988	amyloid	2.6	2.4	179.55	C1	2.3933331286452395	179.547	C1	0.00683472		0.932438	0.927998	Yes	equal	deposited
EMD-63250	amyloid	3	2.4	179.58	C1	2.3933332528599003	179.576	C1	0.00688747		0.953329	0.94549	Yes	equal	deposited
EMD-45420	non-amyloid	3.49	16.426	32.67	C6	16.38011292153366	32.7086	C3	0.0550709		0.966559	0.92795	Yes	equal	deposited
EMD-50748	non-amyloid	2.91	15.4	-178.5	C1	15.33729251971136	-178.357	C1	0.0840412		0.884388	0.882487	Yes	equal	deposited
EMD-44404	non-amyloid	3.4	1.424	46.23	C1	1.425944114156498	46.227	C1	0.00205356		0.871564	0.884327	Yes	equal	deposited
EMD-44403	non-amyloid	3.5	11.156	9.586	C8	11.158366513300056	9.58917	C8	0.00248542		0.909182	0.906551	Yes	equal	deposited
EMD-19992	non-amyloid	3.8	40.22	16.93	C6	40.22	16.93	C6	0		0.977933	0.977933	Yes	equal	deposited
EMD-39492	non-amyloid	3.6	35.998	-23	C6	35.998	-23	C6	0		0.903595	0.903595	Yes	equal	deposited
EMD-39489	non-amyloid	3.2	6.764	66.578	C1	6.766236961237778	66.5857	C1	0.00329584		0.863222	0.868589	Yes	equal	deposited
EMD-52431	non-amyloid	2.24	12.14	28.93	C5	12.104022721363318	28.9469	C5	0.0362882		0.926506	0.950037	Yes	equal	deposited
EMD-61302	amyloid	3	2.38	178.83	C1	2.371139392093098	178.783	C1	0.0140891		0.765517	0.763129	Yes	equal	deposited
EMD-61304	amyloid	2.5	2.38	178.86	C1	2.316128959944973	178.778	C1	0.0669038		0.732575	0.695559	Yes	equal	deposited
EMD-44190	amyloid	3.3	4.999	-0.875	C4	5.002412347222203	-0.885165	C4	0.00738091		0.93425	0.933459	Yes	equal	deposited
EMD-44195	amyloid	3.3	5.022	-0.875	C4	5.021948444759363	-0.889335	C4	0.00988916		0.938455	0.939066	Yes	equal	deposited
EMD-44198	amyloid	3.3	4.752	-2.484	C8	4.717638309419552	-2.46891	C8	0.0350035		0.941459	0.926734	Yes	equal	deposited
EMD-44133	amyloid	3.2	4.79	-2.85	C1	4.786666624644845	-2.86947	C1	0.00779237		0.84909	0.844941	Yes	equal	deposited
EMD-48119	non-amyloid	3.8	2.04	109.67	C1	2.044215528797922	109.664	C1	0.00459506		0.958894	0.959699	Yes	equal	deposited
EMD-44183	non-amyloid	3.7	9.56	2.55	C1	9.554338954195828	2.55368	C1	0.00574837		0.953006	0.950936	Yes	equal	deposited
EMD-44182	non-amyloid	3.5	9.558	3.509	C1	9.557630451317161	3.50024	C1	0.00245609		0.952081	0.951934	Yes	equal	deposited
EMD-44187	amyloid	3.5	2.48	179.45	C1	2.472970750438724	179.454	C1	0.00711165		0.964036	0.939322	Yes	equal	deposited
EMD-45074	amyloid	3.14	4.9	-1.23	C1	4.892397553816363	-1.26803	C1	0.0151181		0.813898	0.809958	Yes	equal	deposited
EMD-52564	non-amyloid	2.74	3.16	-31.03	C1	3.1578761582017085	-31.0295	C1	0.0021473		0.969525	0.969371	Yes	equal	deposited
EMD-48555	amyloid	2.9	4.768	-0.93	C1	4.772270780111959	-0.934504	C1	0.00460439		0.839287	0.831043	Yes	equal	deposited
EMD-45039	amyloid	3.36	4.93	-1.31	C1	4.909641515913888	-1.33126	C1	0.0211046		0.812535	0.81353	Yes	equal	deposited
EMD-46915	amyloid	3.32	2.372	179.479	C1	2.379584860497282	179.578	C1	0.0756096		0.787495	0.94908	Yes	improve	adjusted decimals
EMD-46908	amyloid	2.74	2.375	179.472	C1	2.375183190292838	179.463	C1	0.00399131		0.966071	0.962476	Yes	equal	deposited
EMD-51000	non-amyloid	2.85	22.1	57.3	C1	22.106357987815834	57.2809	C1	0.0126371		0.970559	0.890297	Yes	equal	deposited
EMD-52781	amyloid	3.17	4.80359	-2.73567	C1	4.786664915661186	-2.77435	C1	0.0195547		0.898234	0.878908	Yes	equal	deposited
EMD-50999	non-amyloid	2.44	19.8	57.7	C1	19.837486163611302	57.7474	C1	0.0451956		0.951887	0.938809	Yes	equal	deposited
EMD-51733	amyloid	3.1	4.86	-1.07	C1	4.854699999428466	-1.08023	C1	0.00745283		0.965396	0.962915	Yes	equal	deposited
EMD-51737	amyloid	3	2.43	179.48	C1	2.4276983836196884	179.484	C1	0.00288434		0.966872	0.968374	Yes	equal	deposited
EMD-51734	amyloid	2.9	2.43	179.46	C1	2.424387266041645	179.454	C1	0.00659102		0.965714	0.965521	Yes	equal	deposited
EMD-51736	amyloid	3.1	4.86	-1.08	C1	4.8570584351692325	-1.09576	C1	0.00846098		0.96468	0.962977	Yes	equal	deposited
EMD-51730	amyloid	2.9	2.43	179.38	C1	2.4337596227510336	179.377	C1	0.00389127		0.960137	0.954375	Yes	equal	deposited
EMD-18852	non-amyloid	3.1	17.4	126.5	C1	17.43561663368292	126.48	C1	0.0361707		0.953885	0.90174	Yes	equal	deposited
EMD-51735	amyloid	2.9	2.43	179.39	C1	2.432581529765649	179.39	C1	0.00258458		0.962206	0.959666	Yes	equal	deposited
EMD-47096	amyloid	3.6	4.98	1.79	C2	4.995216491572817	1.79549	C2	0.0152661		0.985596	0.990516	Yes	equal	deposited
EMD-46060	amyloid	2.7	4.94	-1.77	C5	4.878118018638039	-1.70831	C5	0.0631484		0.996271	0.916097	Yes	equal	deposited
EMD-60603	amyloid	3.3	2.454	179.2	C1	2.453448357071726	179.193	C1	0.00184575		0.953474	0.953198	Yes	equal	deposited
EMD-46550	non-amyloid	3.06	16	56	C1	15.474819514354987	56.5438	C1	0.565244		0.743839	0.722044	Yes	equal	deposited
EMD-70093	amyloid	2.59	9.65	-2.28	C1	9.65	-2.28	C1	4.86266		0.966131	0.95055	Yes	equal	deposited
EMD-45221	amyloid	2.61	2.408	179.477	C1	2.408	179.477	C1	0		0.841523	0.841523	Yes	equal	deposited
EMD-50583	non-amyloid	3.55	1.05	173.9	C1	1.05	173.9	C1	0		0.919927	0.919927	Yes	equal	deposited
EMD-50749	non-amyloid	6.5	29.9	0.4	C1	29.9	0.4	C1	0		0.839137	0.839137	Yes	equal	deposited
EMD-52463	microtubule	3.3	11.73	52.49	C1	5.858348591590763	-153.756	C1	41.4264		0.918357	0.904552	Yes	equal	different	partial symmetry
EMD-46578	non-amyloid	3.08	30.078	-63.398	D1	30.040069471431238	63.4279	C1	38.5531		0.538357	0.694767	Yes	improve	twist sign
EMD-61305	amyloid	2.9	4.75	-2.12	C1	4.75	-2.12	C1	0		0.777277	0.777277	Yes	equal	deposited
EMD-19992	non-amyloid	3.8	40.22	16.93	C6	40.22	16.93	C6	0		0.977933	0.977933	Yes	equal	deposited
EMD-39492	non-amyloid	3.6	35.998	-23	C6	35.998	-23	C6	0		0.903595	0.903595	Yes	equal	deposited
EMD-61303	amyloid	2.9	2.37	178.45	C1	2.37	178.45	C1	0		0.735092	0.735092	Yes	equal	deposited
EMD-51199	non-amyloid	4.11	31.6	33.9	C6	31.692762883720945	26.0993	C6	5.23575		0.437519	0.795348	Yes	improve	twist sign
EMD-44134	amyloid	2.95	4.8	-1.2	C1	4.8	-1.2	C1	0		0.930994	0.930994	Yes	equal	deposited
EMD-51194	non-amyloid	2.71	38.9	19.2	C6	38.9	19.2	C6	0		0.963032	0.963032	Yes	equal	deposited
EMD-52708	non-amyloid	2.75	27.461	19.184	C1	27.461	19.184	C1	0		0.892971	0.892971	Yes	equal	deposited
EMD-50174	microtubule	4.3	9.59709	-27.6692	C13	3.1946856850087215	110.769	C1	6.40241		0.847522	0.873762	Yes	equal	different	partial symmetry
EMD-50177	microtubule	4.3	9.58171	-27.6835	C13	3.1862653557565377	110.76	C1	6.39545		0.733994	0.878832	Yes	improve	different	partial symmetry
EMD-50178	microtubule	4.2	9.58598	-27.6855	C13	3.1889426311264946	110.759	C1	6.39704		0.744826	0.894424	Yes	improve	different	partial symmetry
EMD-52710	non-amyloid	3.71	29.219	17.812	C1	29.219	17.812	C1	0		0.91626	0.91626	Yes	equal	deposited
EMD-52709	non-amyloid	3.11	28.281	17.969	C1	28.281	17.969	C1	0		0.895942	0.895942	Yes	equal	deposited
EMD-44181	non-amyloid	3.6	9.659	1.604	C1	9.659	1.604	C1	0		0.95277	0.95277	Yes	equal	deposited
EMD-44186	amyloid	3.5	2.41	179.46	C1	2.41	179.46	C1	0		0.965146	0.965146	Yes	equal	deposited
EMD-44185	amyloid	3.1	2.41	179.45	C1	2.41	179.45	C1	0		0.967214	0.967214	Yes	equal	deposited
EMD-52650	non-amyloid	4.1	95.25	67.5	C3	95.25	67.5	C3	0		0.388375	0.388375	Yes	equal	deposited
EMD-52523	non-amyloid	3.23	33.54	42.73	C3	33.54	42.73	C3	0		0.969518	0.969518	Yes	equal	deposited
EMD-51003	non-amyloid	3.09	64.4	81.6	C1	21.460105250262224	-92.7829	C1	53.8375		0.785487	0.894276	Yes	improve	different	partial symmetry
EMD-51726	amyloid	3.3	2.41	178.24	C1	2.41	178.24	C1	0		0.950549	0.950549	Yes	equal	deposited
[truncated: 26 more rows]
